# Supplementary material for: Ubiquity and Diversity of Cold Adapted Denitrifying Bacteria Isolated From Diverse Antarctic Ecosystems
Source: Front Microbiol. 2022 Jul 18;13:827228. doi: 10.3389/fmicb.2022.827228 (PMC9339992; doi:10.3389/fmicb.2022.827228)
Supplement: Supplementary file 1 [file Table_1.XLSX]

## Sheet: Hoja4
Campaign	Date	Type of sample	Description	Location	Sample ID	Coordinate	nr of isolated strains	Isolated strains
1	March 2012	Ice	Ice from Collins Glacier	Collins glacier bay	M1	62°10'59.5''S 58°53' 6.80''W	3	M1	M1P	M1*
1	March 2012	ornitogenic soil	Frozen soil	Collins glacier bay	M3	62°10'59.5''S 58°53' 6.80''W	1	M3
1	March 2012	sea sediment	Sea sediment from Collins bay close to Collins Glacier	Collins glacier bay	M4	62°10'59.5''S 58°53' 6.80''W	2	M4P1	M4
1	March 2012	Ice	Superficial ice with mud	Collins glacier bay	M5	62°10'58.3''S 58°53'19.4''W	2	M5P1	M5
1	March 2012	Freshwater	Freshwater formed from melted ice from Collins Glacier	Collins glacier bay	M6	62°10'58.3''S 58°53'19.4''W	1	M6
1	March 2012	Lake sediment	Lake sediment	Lake Uruguay	M7	62°11'8.1''S 58°54'52.30W	4	M7grande	M7V rerere GDE	M7V chica rere	M7chica
1	March 2012	Lake sediment	Lake sediment	Lake Uruguay	M8	62°11'10.9''S 58°54'52.3''W	2	M8P	M8
1	March 2012	Lake sediment	Lake sediment	Lake Uruguay	M9	62°11'4.8''S 58°54'48.2''W	1	M9P
1	March 2012	Ornitogenic soil	Black lichen soil found next to lake Uruguay	Lake Uruguay	M10	62°11'4.6''S 58°44'10.2''W	2	M10P	M10
1	March 2012	Microbial mat	Red mirobial mat found close to lake uruguay on a way to Norma Cove	Lake Uruguay	M11	62°11'3.4S 58°44'10.2''W	1	M11
1	March 2012	Microbial mat	Red mirobial mat found close to lake uruguay on a way to Norma Cove	Lake Uruguay	M13	62°11'13.5''S 58°32'58.1''W	1	M13
1	March 2012	Sea sediment	Sea sediment from Norma cove	Norma cove	M15	62°11'25.9''S 58°55'4.3''W	6	M15VCol2	15V solo supl	15VSS rea col1 GDE	15VSS rea Col2 chica	M15Col1	M15
1	March 2012	Ornitogenic soil	Soil found below lichen	Norma cove	M16	62°11'27.4''S 58°55'5.3W	1	M16
1	March 2012	Microbial mat	Microbial mat with gas found at the rocky point, norma cove	Norma cove	M17	62°11'30.2''S 58°55'0.2''W	1	M17P
1	March 2012	Lake water	Small green and red colored lagoon with gas production, found at rocky point, norma cove beach	Norma cove	M18	62°11'30.2''S 58°55'0.2''W	3	M18	M18P1	M18P2
1	March 2012	Lake water	Water column at different hights	Lake Uruguay	M19	Not registered	4	M19P2rep	M19P	19P1	M19P2
1	March 2012	Lake water	Water column at different hights	Lake Uruguay	M20	Not registered	7	M20VCol1	20V GDE rea col1 rea	M20P2	M20P2rep	M20V BCM P2 chica rere	M20P4	M20
1	March 2012	Lake water	Water column at different hights	Lake Uruguay	M21	Not registered	2	M21P1	21VSS col1 rea col1 GDE
1	March 2012	Lake water	Water column at different hights	Lake Uruguay	M22	Not registered	1	M22
1	March 2012	Lake water	Water column at different hights	Lake Uruguay	M23	Not registered	3	M23P	M23P1grande	M23P1chica
1	March 2012	Lake water	Water column at different hights	Lake Uruguay	M24	Not registered	2	M24P2	M24P1
1	March 2012	Lake water	Water column at different hights	Lake Uruguay	M25	Not registered	2	M25grande	M25VSS col 1 GDE rea
1	March 2012	Lake water	Water column at different hights	Lake Uruguay	M26	Not registered	3	M26P1 Rerere	M26P1	26P1 am rerere
1	March 2012	Ornitogenic soil	Soil under the hose of the russian tanks	Russian tanks zone	M28	62°11'47.4''S 58°56'6.8''W	1	28P1
1	March 2012	freshwater	Freshwater from melting ice in russian tanks	Russian tanks zone	M30	62°11'37.5''S 58°56'8.5''W	2	M30P1	M30P2
1	March 2012	Microbial mat	Brown-redish microbial mats in a lake close to russian tanks	Russian tanks zone	M31	62°11'21.9''S 58°55'65.8''W	1	M31P1
1	March 2012	ornitogenic soil	Arrival beach at Ardley Island	Ardley Island	M32	62°12'40''S 58°55'36.5''W	1	M32
1	March 2012	Microbial mat	Microbial mats close to the beach	Ardley Island	M34	62°12'40''S 58°55'36.5''W	1	M34
1	March 2012	Ornitogenic soil	Soil on rocky zone	Ardley Island	M35	62°12'40''S 58°55'36.5''W	3	M35V GDE rere	M35V chica rere	M35
1	March 2012	Ornitogenic soil	Soil with mat	Ardley Island	M36	62°12'40''S 58°55'36.5''W	3	M36P2rep	M36P1	M36Mchica
1	March 2012	Ice	Ice from Glacier Collins close to the bay	Collins glacier bay	M40	62°10'59.5''S 58°53' 6.80''W	1	40V rea repicado REA
1	March 2012	freshwater	Freshwater from melting ice	Collins glacier bay	M41	62°11'1.1S 58°52'52.6''W	1	M41P2
1	March 2012	Lake water	Water column at different hights	Lake Uruguay	M42	62°11'15.24''S 58°55'1.28''W	2	42P1	M42P
1	March 2012	lake water	Water column at different hights	Lake Uruguay	M43	62°11'15.24''S 58°55'1.28''W	2	M43P	43 Pr rea re
1	March 2012	Lake water	Water column at different hights	Lake Uruguay	M44	62°11'15.24''S 58°55'1.28''W	2	44P1	M44P2
1	March 2012	Sea sediment	Sea sediment at Glacier Collins bay	Collins glacier bay	M45	62°10'8.9''S 58°55'36''W	3	M45V BCM GDE rere	M45P1Col2	M45P1COL1
1	March 2012	Microbial mat	Green microbial mat with gas		M47	62°13'54.5''S 58°52'32.5''W	4	M47	M47P1	47P1	M47P2
1	March 2012	freshwater	Freshwater flowing to the sea	Drake	M48	Not registered	1	48
1	March 2012	Ice	Pink ice	Collins glacier bay	M50	62°10'8.9''S 58°55'36''W	1	M50P1
1	March 2012	Lake water	At surface	Lake Uruguay	M51	62°10'7.9''S 58°55'31.9W	3	M51	M51P1	M51P
1	March 2012	Lake water	At 1.5m below surface	Lake Uruguay	M52	62°10'7.9''S 58°55'31.9W	3	M52	M52P1	52P2 rea
1	March 2012	Lake water	At surface	Lake Uruguay	M54	62°10'7.2'S 58°55'33.5''W	1	M54P1
1	March 2012	lake water	At 1.7m below surface	Lake Uruguay	M55	62°10'7.2'S 58°55'33.5''W	1	M55
1	March 2012	Lake water	At 3.5m below surface	Lake Uruguay	M56	62°10'7.2'S 58°55'33.5''W	3	M56	M56P	M56P1
1	March 2012	lake water	At surface	Lake Uruguay	M57	62°10'0.54''S 58°55'33.2''W	1	M57P2
1	March 2012	Lake water	At 1.25m below surface	Lake Uruguay	M58	62°10'0.54''S 58°55'33.2''W	4	58V solo supl Col1 GDE	M58	M58P1	M58Col3
1	March 2012	lake water	At 2.5m below surface	Lake Uruguay	M59	62°10'0.54''S 58°55'33.2''W	2	M59	59
2	December 2012	ornitogenic soil	al lado de la catedral		D2	Not registered	2	D2VB	D2VA2
2	December 2012	freshwater	Freshwater that flows to the beach at Drake	Drake	D6	62°9'28.39S 58°56'23''W	3	D6FC	D6FB1	D6P
2	December 2012	sea water	sea water from a beach at Drake	Drake	D7	62°9'28.39S 58°56'23''W	3	D7VA	D7P	D7VB
2	December 2012	ornitogenic soil	Soil sample taken close to the russian refuge at Drake	Drake	D9	62°9'5.21S 58°56'24.33''W	3	D9PB	D9PB	D9PA
2	December 2012	ornitogenic soil	soil taken from a beach at Drake	Drake	D12	62°9'13.217''S 58°56'17.376''W	2	D12VA	D12PA
2	December 2012	freshwater	Freshwater from melted ice at Collins bay close to the Artigas base	Artigas base	D13	62°11'5.4''S 58°53'54.2''W	2	D13V	D13FA
2	December 2012	Penguin faeces	Penguin faeces	Collins bay	D15	62°11'9.4''S 58°54'8.4''W	1	D15V
2	December 2012	lake water	Sample taken from the purge	Lake Uruguay	D20	Not registered	1	D20V
2	December 2012	sea water	Russian tanks bay	Russian tanks zone	D21	62°11'36.8''S 58°55'59.0''W	1	D21P
2	December 2012	freshwater	Freshwater from melted ice flowing to the russina tanks bay	Russian tanks zone	D22	62°11'41.0''S 58°56'9.1''W	1	D22V
2	December 2012	ornitogenic soil	Freshwater from melted ice flowing to the russina tanks bay	Russian tanks zone	D23	62°11'41.0''S 58°56'9.1''W	1	D23V
2	December 2012	sea water	Water from the russian tanks bay	Russian tanks zone	D24	62°11'41.0''S 58°56'9.1''W	1	D24VB1
2	December 2012	ornitogenic soil	Soil from the russian tanks bay	Russian tanks zone	D25	62°11'41.6''S 58°56'13.9''W	1	D25V
2	December 2012	ornitogenic soil	Soil from the russian tanks bay	Russian tanks zone	D26	62°11'41.6''S 58°56'13.9''W	1	D26FB2
3	January 2013	sea water			E1	62°11'5.1''S 52°53'52.7''W	1	E1
3	January 2013	sea water		Ardley Island	E2	62°12'45.6''S 58°54'54.9''W	3	E2CH	E2CH2	E2gr
3	January 2013	sea water			E3	Not registered	2	E3Am2ch	E3Bco Gr
3	January 2013	freshwater		Ardley Island	E4	62°12'45.4''S 58°55'1.3''W	1	E4Pca
3	January 2013	Penguin faeces			E5	62°11'46.6''S 58°54'59.9''W	1	E5Gr
3	January 2013	sea water		Collins glacier bay	E7	62°11'3.5''S 58°52'49.8''W	2	E7Gr	E7med
3	January 2013	ornitogenic soil		Collins glacier bay	E9	62°11'9.2''S 58°52'48.9''W	1	E9gr
3	January 2013	freshwater		Collins glacier bay	E10	62°10'58.4''S 58°53'24.23''W	1	E10P1
3	January 2013	Penguin faeces		Collins glacier bay	E11	62°10'58.4''S 58°53'24.23''W	1	E11
3	January 2013	Penguin faeces		Collins glacier bay	E12	62°10'59.4''S 58°53'6.5''W	1	E12AmCh
3	January 2013	freshwater		Artigas base	E13	62°11'9.9''S 58°54'13.3''W	1	E13
3	January 2013	ornitogenic soil		Artigas base	E14	62°11'9.9''S 58°54'13.3''W	3	E14ch	E14gr	PcaE14
3	January 2013	lake water		Lake Uruguay	E15	62°11'11.2''S 58°54'48.2''W	3	E15P1	E15P2	Pca E15
3	January 2013	lake water		Lake Uruguay	E16	62°11' 9.9''S 58° 54' 50.6''W	1	E16
3	January 2013	freshwater		Artigas base	E17	62°11'0.3''S 58°54'25.1''W	1	E17
3	January 2013	ornitogenic soil		Artigas base	E18	62°11'3''S 58°54'25.1''W	2	E18Ch	E18Gr
3	January 2013	Penguin faeces			E19	Not registered	1	E19vc
3	January 2013	sea water		Russian tanks zone	E21	62°11'37.5''S 58°56'2.75''W	1	E20
3	January 2013	freshwater		Russian tanks zone	E22	62°11'37.5''S 58°56'2.75''W	2	E22gr	E22P1
3	January 2013	sea sediment suelo de orilla		Russian tanks zone	E23	62°11'40.4''S 58°56'9.4''W	1	E23
3	January 2013	sea water		Ardley Island	E24	62°12'45.6''S 58°54'54.9''W	1	E24
3	January 2013	ornitogenic soil		Russian tanks zone	E25	62°11'39.8''S 58°56'16.3''W	1	E25Ch
3	January 2013	sea water		Russian tanks zone	E26	62°11'37.5''S 58°56'2.75''W	2	E26ch	E26gr
3	January 2013	sea water		Drake	E27	62°9'11.7''S 58°56'18.1''W	2	E27	E27ph
3	January 2013	ornitogenic soil		Drake	E28	62°9'11.7''S 58°56'18.1''W	3	E28	E28gr	E28Pca
4	March 2013	Penguin faeces	Collins bay near the Collins glacier	Collins glacier bay	FM1	62°10'58''S 58°53'21''W	1	F1PB
4	March 2013	Penguin faeces	Punta Catedral penguin colony	Collins glacier bay	FM3	62°11'5"S 58°52'42"W	1	F3V
4	March 2013	ornitogenic soil	Soil found under moss in russina tanks bay	Russian tanks zone	FM6	62°11'43"S 58°56'19"W	1	F6V
4	March 2013	sea water	Ardely Island	Ardely Island	FM8	Not registered	1	F8V
4	March 2013	sea water	At the russian refuge	Drake	FM11	62°9'5.21S 58°56'24.33''W	1	F11V
4	March 2013	ornitogenic soil	Drake	Drake	FM15	Not registered	2	F15P	F15
4	March 2013	freshwater	Freshwater that flows to the Norma cove	Norma cove	FM17	62°11'19.9"S 58°55'2.6"W	3	F17P	F17VA	F17VB
4	March 2013	freshwater	Freshwater that flows to the Norma cove	Norma cove	FM18	62°11'19.9"S 58°55'2.6"W	1	F18V
4	March 2013	lake water	Lake Uruguay	Lake Uruguay	FM19	Not registered	2	F19BV	F19VA
4	March 2013	lake water	Lake Uruguay	Lake Uruguay	FM20	Not registered	2	F20P	F20V
4	March 2013	freshwater	Freashwater flowing close to Artigas base.	Artigas base	FM21	Not registered	1	F21V
4	March 2013	freshwater	Freashwater flowing close to Artigas base.	Artigas base	FM22	Not registered	2	F22Vrep	F22V
5	December 2013	ornitogenic soil	Chilean base Presidente Eduardo Frei Montalva landing track	Chilean base	z1	62°12'0''S 58°57'51''W	1	Z 1V
5	December 2013	sea water	Playita de la Iglesia		z5	Not registered	2	Z 5VA	Z 5 VB
5	December 2013	ornitogenic soil	Penguin colony	Ardley island	z8	62°13'0''S 58°56'0''W	1	Z 8V
5	December 2013	ornitogenic soil	Ardley island	Ardley island	z10	62°13'0''S 58°56'0''W	2	Z 10V	Z 10PA
5	December 2013	sea water	Ardley island	Ardley island	z11	62°13'0''S 58°56'0''W	1	Z 11V2
5	December 2013	ornitogenic soil	Ardley island	Ardley island	Z12	62°13'0''S 58°56'0''W	1	Z 12 VB
5	December 2013	freshwater	Freshwater from melting ice	Norma cove	z15	62°11'18''S 58°54'32''W	2	Z 15 PA	Z 15V
5	December 2013	sea water	Norma cove	Norma cove	z16	62°11'18''S 58°54'32''W	1	Z 16V
5	December 2013	ornitogenic soil	Norma cove	Norma cove	z17	62°11'18''S 58°54'32''W	1	Z 17 V
5	December 2013	freshwater	Freshwater flowing to Collins bay near the Artigas base	Collins glacier bay	z19	Not registered	2	Z 19PB	Z19V
5	December 2013	ornitogenic soil	Drake	Drake	z21	Not registered	2	Z 21P	Z 21VB
5	December 2013	sea water	Drake	Drake	z22	Not registered	1	Z 22V
