# Supplementary material for: Ubiquity and Diversity of Cold Adapted Denitrifying Bacteria Isolated From Diverse Antarctic Ecosystems
Source: Front Microbiol. 2022 Jul 18;13:827228. doi: 10.3389/fmicb.2022.827228 (PMC9339992; doi:10.3389/fmicb.2022.827228)
Supplement: Supplementary file 2 [file Table_2.XLSX]

## Sheet: Hoja1
Campaign	Sampling date	Sample ID	Ecosystem	Strain	Accesion nr.	Top hit taxon and strain (EzTaxon)	Similarity (%)	Phylotype	Seq length (bp)
4	2013-03-01	FM19	Lake water	F19VB	OL843163	Pseudomonas antarctica CMS 35(T) AJ537601	99.81	1	1070
4	2013-03-01	FM22	Freshwater	F22Vrep	OL843164	Pseudomonas antarctica CMS 35(T) AJ537601	99.81	1	1070
1	2012-03-01	M6	Freshwater	M6	OL843165	Pseudomonas antarctica CMS 35(T) AJ537601	99.72	1	1069
4	2013-03-01	FM17	Freshwater	F17P	OL843166	Pseudomonas extremaustralis 42808 AHIP01000073	99.72	1	1070
1	2012-03-01	M10	Ornitogenic soil	M10P	OL843167	Pseudomonas extremaustralis 14-3(T) AHIP01000073	99.72	1	1071
1	2012-03-01	M47	Microbial mat	M47	OL843168	Pseudomonas extremaustralis 14-3(T) AHIP01000073	99.81	1	1071
3	2012-01-01	E16	Lake water	E16	OL843169	Pseudomonas extremaustralis 42808 AHIP01000073	99.79	1	960
4	2013-03-01	FM20	Lake water	F20Pa	OL843170	Pseudomonas veronii DSM 11331 JYLL01000074	99.76	1	850
2	2012-12-01	D7	Sea water	D7VA	OL843171	Pseudomonas veronii DSM 11331 JYLL01000074	99.2	1	627
1	2012-03-01	M19	Lake water	M19P2rep	OL843172	Pseudomonas lurida DSM 15835 AJ581999	99.72	2	1070
1	2012-03-01	M19	Lake water	M19P	OL843173	Pseudomonas lurida DSM 15835 AJ581999	99.72	2	1070
1	2012-03-01	M19	Lake water	19P1	OL843174	Pseudomonas lurida DSM 15835 AJ581999	99.66	2	887
1	2012-03-01	M21	Lake water	M21P1	OL843175	Pseudomonas lurida DSM 15835 AJ581999	99.72	2	1070
1	2012-03-01	M42	Lake water	42P1	OL843176	Pseudomonas lurida DSM 15835 AJ581999	99.67	2	908
1	2012-03-01	M44	Lake water	44P1	OL843177	Pseudomonas lurida DSM 15835 AJ581999	99.57	2	929
1	2012-03-01	M44	Lake water	M44P2a	OL843178	Pseudomonas lurida DSM 15835 AJ581999	99.72	2	1070
1	2012-03-01	M36	Ornitogenic soil	M36P2rep	OL843179	Pseudomonas fluorescens DSM 50090 LHVP01000014	99.81	3	1051
3	2012-01-01	E5	Penguin faeces	E5Gra	OL843180	Pseudomonas fluorescens DSM 50090 LHVP01000014	99.88	3	869
3	2012-01-01	E25	Ornitogenic soil	E25Ch	OL843181	Pseudomonas fluorescens DSM 50090(T) LHVP01000014	99.72	3	1079
1	2012-03-01	M16	Ornitogenic soil	M16	OL843182	Pseudomonas arsenicoxydans VC-1 FN645213	99.34	4	1060
1	2012-03-01	M42	Lake water	M42P	OL843183	Pseudomonas frederiksbergensis JAJ28 AJ249382	98.88	4	1071
1	2012-03-01	M1	Ice	M1	OL843184	Pseudomonas thivervalensis DSM 13194(T) LHVE01000021	99.6	4	1070
1	2012-03-01	M1	Ice	M1P	OL843185	Pseudomonas thivervalensis DSM 13194 LHVE01000021	99.25	4	1071
1	2012-03-01	M8	Lake sediment	M8P	OL843186	Pseudomonas thivervalensis DSM 13194 LHVE01000021	99.06	4	1070
1	2012-03-01	M9	Lake sediment	M9P	OL843187	Pseudomonas thivervalensis DSM 13194 LHVE01000021	99.25	4	1071
1	2012-03-01	M18	Lake water	M18a	OL843188	Pseudomonas thivervalensis DSM 13194 LHVE01000021	99.42	4	1031
1	2012-03-01	M28	Ornitogenic soil	28P1	OL843189	Pseudomonas thivervalensis DSM 13194 LHVE01000021	99.55	4	885
1	2012-03-01	M31	Microbial mat	M31P1	OL843190	Pseudomonas thivervalensis DSM 13194 LHVE01000021	98.88	4	1071
1	2012-03-01	M35	Ornitogenic soil	M35VGDERERE	OL843191	Pseudomonas thivervalensis DSM 13194 LHVE01000021	99.64	4	826
1	2012-03-01	M47	Microbial mat	M47P1	OL843192	Pseudomonas thivervalensis DSM 13194 LHVE01000021	99.16	4	1071
1	2012-03-01	M47	Microbial mat	47P1	OL843193	Pseudomonas thivervalensis DSM 13194(T) LHVE01000021	99.75	4	798
1	2012-03-01	M50	Ice	M50P1	OL843194	Pseudomonas thivervalensis DSM 13194 LHVE01000021	98.97	4	1070
1	2012-03-01	M51	Lake water	M51	OL843195	Pseudomonas thivervalensis DSM 13194 LHVE01000021	99.21	4	763
1	2012-03-01	M52	Lake water	M52	OL843196	Pseudomonas thivervalensis DSM 13194 LHVE01000021	99.06	4	1071
4	2013-03-01	FM15	Ornitogenic soil	F15Pa	OL843197	Pseudomonas lactis DSM 29167(T) JYLO01000038	100	5	1069
5	2013-12-01	z16	Sea water	Z16Va	OL843198	Pseudomonas gessardii CIP 105469 AF074384	99.9	6	966
1	2012-03-01	M56	Lake water	M56	OL843199	Pseudomonas gessardii CIP 105469 AF074384	99.91	6	1070
2	2012-12-01	D6	Freshwater	D6FC	OL843200	Pseudomonas bubulae TH39(T) KX186949	98.8	7	1006
2	2012-12-01	D12	Ornitogenic soil	D12VA	OL843201	Pseudomonas bubulae TH39(T) KX186949	100	7	970
2	2012-12-01	D13	Freshwater	D13V	OL843202	Pseudomonas bubulae TH39(T) KX186949	100	7	720
2	2012-12-01	D26	Ornitogenic soil	D26FB2	OL843203	Pseudomonas bubulae TH39(T) KX186949	99.83	7	590
1	2012-03-01	M5	Ice	M5P1	OL843204	Pseudomonas bubulae TH39(T) KX186949	99.78	7	1065
1	2012-03-01	M22	Lake water	M22a	OL843205	Pseudomonas bubulae TH39(T) KX186949	99.35	7	769
1	2012-03-01	M24	Lake water	M24P2	OL843206	Pseudomonas bubulae TH39(T) KX186949	100	7	1071
1	2012-03-01	M24	Lake water	M24P1	OL843207	Pseudomonas bubulae TH39(T) KX186949	99.81	7	1070
1	2012-03-01	M52	Lake water	M52P1	OL843208	Pseudomonas bubulae TH39(T) KX186949	99.78	7	929
1	2012-03-01	M52	Lake water	52P2REA	OL843209	Pseudomonas bubulae TH39(T) KX186949	99.63	7	825
3	2012-01-01	E1	Sea water	E1	OL843210	Pseudomonas bubulae TH39(T) KX186949	100	7	1060
2	2012-12-01	D23	Ornitogenic soil	D23V	OL843211	Pseudomonas caspiana FBF102(T) LOHF01000033	99.66	7	590
4	2013-03-01	FM15	Ornitogenic soil	F15	OL843212	Pseudomonas deceptionensis DSM 26521 JYKX01000012	99.63	8	1069
4	2013-03-01	FM20	Lake water	F20V	OL843213	Pseudomonas deceptionensis DSM 26521(T) JYKX01000012	99.63	8	850
4	2013-03-01	FM21	Freshwater	F21V	OL843214	Pseudomonas deceptionensis DSM 26521 JYKX01000012	99.5	8	1010
2	2012-12-01	D20	Lake water	D20V	OL843215	Pseudomonas deceptionensis DSM 26521 JYKX01000012	99.36	8	621
1	2012-03-01	M8	Lake sediment	M8	OL843216	Pseudomonas deceptionensis DSM 26521 JYKX01000012	99.51	8	1014
1	2012-03-01	M15	Sea sediment	M15VCol2	OL843217	Pseudomonas deceptionensis DSM 26521 JYKX01000012	99.62	8	1050
1	2012-03-01	M15	Sea sediment	15VSOLOSUPL	OL843218	Pseudomonas deceptionensis DSM 26521 JYKX01000012	99.56	8	911
1	2012-03-01	M15	Sea sediment	15VSSREACOL1GDE	OL843219	Pseudomonas deceptionensis DSM 26521 JYKX01000012	99.56	8	915
1	2012-03-01	M18	Lake water	M18P1	OL843220	Pseudomonas deceptionensis DSM 26521 JYKX01000012	99.63	8	1070
1	2012-03-01	M18	Lake water	M18P2	OL843221	Pseudomonas deceptionensis DSM 26521 JYKX01000012	99.6	8	1011
1	2012-03-01	M20	Lake water	M20VCol1	OL843222	Pseudomonas deceptionensis DSM 26521 JYKX01000012	99.51	8	1021
1	2012-03-01	M20	Lake water	20VGDEREACOL1	OL843223	Pseudomonas deceptionensis DSM 26521 JYKX01000012	99.54	8	873
1	2012-03-01	M21	Lake water	21VSSCOL1REACOL1GDE4	OL843224	Pseudomonas deceptionensis DSM 26521 JYKX01000012	99.55	8	889
1	2012-03-01	M23	Lake water	M23P	OL843225	Pseudomonas deceptionensis DSM 26521 JYKX01000012	99.63	8	1071
1	2012-03-01	M26	Lake water	M26P1Rerere	OL843226	Pseudomonas deceptionensis DSM 26521 JYKX01000012	99.62	8	1041
1	2012-03-01	M26	Lake water	M26P1a	OL843227	Pseudomonas deceptionensis DSM 26521 JYKX01000012	99.62	8	1059
1	2012-03-01	M26	Lake water	26P1AMRERE	OL843228	Pseudomonas deceptionensis DSM 26521(T) JYKX01000012	99.59	8	938
1	2012-03-01	M35	Ornitogenic soil	M35CHICARERE	OL843229	Pseudomonas deceptionensis DSM 26521(T) JYKX01000012	99.55	8	885
1	2012-03-01	M47	Microbial mat	M47P2	OL843230	Pseudomonas deceptionensis DSM 26521 JYKX01000012	99.62	8	1061
1	2012-03-01	M51	Lake water	M51P1	OL843231	Pseudomonas deceptionensis DSM 26521 JYKX01000012	99.62	8	1066
1	2012-03-01	M51	Lake water	M51P	OL843232	Pseudomonas deceptionensis DSM 26521 JYKX01000012	99.62	8	1044
1	2012-03-01	M54	Lake water	M54P1	OL843233	Pseudomonas deceptionensis DSM 26521 JYKX01000012	99.63	8	1071
1	2012-03-01	M56	Lake water	M56P	OL843234	Pseudomonas deceptionensis DSM 26521 JYKX01000012	99.63	8	1070
1	2012-03-01	M56	Lake water	M56P1	OL843235	Pseudomonas deceptionensis DSM 26521 JYKX01000012	99.63	8	1070
1	2012-03-01	M58	Lake water	58VSOLOSUPLCOL1GDE	OL843236	Pseudomonas deceptionensis DSM 26521 JYKX01000012	99.68	8	940
3	2012-01-01	E7	Sea water	E7Gr	OL843237	Pseudomonas deceptionensis DSM 26521 JYKX01000012	99.33	8	593
3	2012-01-01	E7	Sea water	E7MED	OL843238	Pseudomonas deceptionensis DSM 26521(T) JYKX01000012	99.15	8	1056
3	2012-01-01	E14	Ornitogenic soil	E14GR	OL843239	Pseudomonas deceptionensis DSM 26521(T) JYKX01000012	99.34	8	1054
3	2012-01-01	E17	Freshwater	E17a	OL843240	Pseudomonas deceptionensis DSM 26521 JYKX01000012	99.33	8	596
3	2012-01-01	E18	Ornitogenic soil	E18Gra	OL843241	Pseudomonas deceptionensis DSM 26521 JYKX01000012	99.6	8	1000
1	2012-03-01	M10	Ornitogenic soil	M10	OL843242	Pseudomonas lundensis DSM 6252 JYKY01000060	100	9	595
3	2012-01-01	E22	Freshwater	E22P1	OL843243	Pseudomonas lundensis DSM 6252 JYKY01000060	99.84	9	610
3	2012-01-01	E23	Sea sediment suelo de orilla	E23a	OL843244	Pseudomonas lundensis DSM 6252 JYKY01000060	100	9	699
1	2012-03-01	M34	Microbial mat	M34	OL843245	Pseudomonas weihenstephanensis DSM 29166 JYLF01000016	99.81	9	1040
3	2012-01-01	E15	Lake water	E15P1a	OL843246	Pseudomonas weihenstephanensis DSM 29166(T) JYLF01000016	99.62	9	1055
4	2013-03-01	FM8	Sea water	F8Va	OL843247	Pseudomonas arsenicoxydans VC-1 FN645213	99.91	10	1070
5	2013-12-01	z19	Freshwater	Z19PBa	OL843248	Pseudomonas extremaustralis 14-3(T) AHIP01000073	98.97	11	1070
1	2012-03-01	M30	Freshwater	M30P1	OL843249	Pseudomonas extremaustralis 14-3(T) AHIP01000073	99.16	11	1070
3	2012-01-01	E2	Sea water	E2CH	OL843250	Pseudomonas kairouanensis KC12(T) LR031357	98.97	11	1069
3	2012-01-01	E24	Sea water	E24a	OL843251	Pseudomonas kairouanensis KC12(T) LR031357	99.14	11	1053
1	2012-03-01	M45	Sea sediment	M45VBCMGDERERE	OL843252	Pseudomonas kilonensis DSM 13647(T) LHVH01000037	98.98	11	885
3	2012-01-01	E2	Sea water	E2CH2a	OL843253	Pseudomonas marginalis ATCC 10844(T) AJ308309	98.74	11	1030
3	2012-01-01	E13	Freshwater	E13	OL843254	Pseudomonas poae DSM 14936(T) JYLI01000039	98.88	11	805
1	2012-03-01	M17	Microbial mat	M17P	OL843255	Pseudomonas simiae OLi(T) AJ936933	99.05	11	1071
1	2012-03-01	M7	Lake sediment	M7grande	OL843256	Pseudomonas avellanae BPIC 631 AKBS01001374	98.79	12	1071
1	2012-03-01	M23	Lake water	M23P1grandea	OL843257	Pseudomonas avellanae BPIC 631 AKBS01001374	98.79	12	1070
3	2012-01-01	E21	Sea water	E20a	OL843258	Pseudomonas coronafaciens ICMP 8921 LJRT01000005	98.6	12	1001
1	2012-03-01	M7	Lake sediment	M7VREREREGDE	OL843259	Pseudomonas mandelii CIP 105273 AF058286	99.18	12	858
1	2012-03-01	M15	Sea sediment	15VSSREACOL2CHICA	OL843260	Pseudomonas mandelii CIP 105273 AF058286	99.55	12	893
1	2012-03-01	M23	Lake water	M23P1chica	OL843261	Pseudomonas mandelii CIP 105273 AF058286	99.21	12	889
4	2013-03-01	FM17	Freshwater	F17VA	OL843262	Pseudomonas mandelii CIP 105273 AF058286	99.9	13	990
1	2012-03-01	M13	Microbial mat	M13	OL843263	Pseudomonas mandelii CIP 105273 AF058286	99.91	13	1071
1	2012-03-01	M20	Lake water	M20P2	OL843264	Pseudomonas mandelii CIP 105273 AF058286	100	13	1071
1	2012-03-01	M20	Lake water	M20P2rep	OL843265	Pseudomonas mandelii CIP 105273 AF058286	100	13	1071
1	2012-03-01	M20	Lake water	M20VBCMP2CHICARERE	OL843266	Pseudomonas mandelii CIP 105273 AF058286	100	13	953
1	2012-03-01	M25	Lake water	M25grande	OL843267	Pseudomonas mandelii CIP 105273 AF058286	100	13	1070
1	2012-03-01	M25	Lake water	M25VSSCOL1GDEREA	OL843268	Pseudomonas mandelii CIP 105273 AF058286	100	13	879
1	2012-03-01	M45	Sea sediment	M45P1Col2	OL843269	Pseudomonas mandelii CIP 105273 AF058286	100	13	1061
1	2012-03-01	M45	Sea sediment	M45P1COL1	OL843270	Pseudomonas mandelii CIP 105273 AF058286	99.91	13	1072
1	2012-03-01	M57	Lake water	M57P2	OL843271	Pseudomonas mandelii CIP 105273 AF058286	100	13	1071
1	2012-03-01	M58	Lake water	M58a	OL843272	Pseudomonas mandelii CIP 105273 AF058286	100	13	1071
1	2012-03-01	M59	Lake water	M59	OL843273	Pseudomonas mandelii CIP 105273 AF058286	100	13	1019
1	2012-03-01	M59	Lake water	59	OL843274	Pseudomonas mandelii CIP 105273 AF058286	100	13	939
3	2012-01-01	E26	Sea water	E26Cha	OL843275	Pseudomonas mandelii NBRC 103147(T) BDAF01000092	99.71	13	1046
3	2012-01-01	E26	Sea water	E26Gr	OL843276	Pseudomonas mandelii NBRC 103147(T) BDAF01000092	99.71	13	1026
5	2013-12-01	z1	Ornitogenic soil	Z1Va	OL843277	Pseudomonas frederiksbergensis JAJ28 AJ249382	100	14	961
4	2013-03-01	FM17	Freshwater	F17VB	OL843278	Pseudomonas frederiksbergensis JAJ28 AJ249382	99.63	14	1070
4	2013-03-01	FM18	Freshwater	F18V	OL843279	Pseudomonas frederiksbergensis JAJ28 AJ249382	100	14	1070
1	2012-03-01	M36	Ornitogenic soil	M36P1	OL843280	Pseudomonas frederiksbergensis JAJ28 AJ249382	99.62	14	1062
1	2012-03-01	M58	Lake water	M58P1	OL843281	Pseudomonas frederiksbergensis JAJ28 AJ249382	99.82	14	570
5	2013-12-01	z6	Sea water	Z5VBa	OL843282	Pseudomonas caspiana FBF102(T) LOHF01000033	99.7	15	1011
5	2013-12-01	z11	Sea water	Z11V2a	OL843283	Pseudomonas caspiana FBF102(T) LOHF01000033	99.7	15	1021
5	2013-12-01	Z12	Ornitogenic soil	Z12VBa	OL843284	Pseudomonas caspiana FBF102(T) LOHF01000033	99.51	15	811
5	2013-12-01	z15	Freshwater	Z15PAa	OL843285	Pseudomonas caspiana FBF102(T) LOHF01000033	99.63	15	1071
5	2013-12-01	z17	Ornitogenic soil	Z17Va	OL843286	Pseudomonas caspiana FBF102(T) LOHF01000033	99.7	15	999
4	2013-03-01	FM6	Ornitogenic soil	F6V	OL843287	Pseudomonas caspiana FBF102(T) LOHF01000033	99.74	15	760
2	2012-12-01	D2	Ornitogenic soil	D2VB	OL843288	Pseudomonas caspiana FBF102(T) LOHF01000033	99.67	15	600
2	2012-12-01	D6	Freshwater	D6FB1	OL843289	Pseudomonas caspiana FBF102(T) LOHF01000033	99.07	15	971
2	2012-12-01	D6	Freshwater	D6Pa	OL843290	Pseudomonas caspiana FBF102(T) LOHF01000033	99.69	15	970
1	2012-03-01	M4	Sea sediment	M4P1a	OL843291	Pseudomonas caspiana FBF102(T) LOHF01000033	99.62	15	1061
1	2012-03-01	M4	Sea sediment	M4	OL843292	Pseudomonas caspiana FBF102(T) LOHF01000033	99.63	15	1070
1	2012-03-01	M5	Ice	M5	OL843293	Pseudomonas caspiana FBF102(T) LOHF01000033	99.44	15	1071
1	2012-03-01	M15	Sea sediment	M15Col1	OL843294	Pseudomonas caspiana FBF102(T) LOHF01000033	99.57	15	700
3	2012-01-01	E11	Penguin faeces	E11a	OL843295	Pseudomonas caspiana FBF102(T) LOHF01000033	99.66	15	596
3	2012-01-01	E28	Ornitogenic soil	E28GR	OL843296	Pseudomonas caspiana FBF102(T) LOHF01000033	99.71	15	1040
1	2012-03-01	M41	Freshwater	M41P2	OL843297	Pseudomonas frederiksbergensis JAJ28 AJ249382	99.63	15	1071
5	2013-12-01	z5	Sea water	Z5VAa	OL843298	Pseudomonas mandelii CIP 105273 AF058286	99.63	15	1071
5	2013-12-01	z22	Sea water	Z22Va	OL843299	Pseudomonas mandelii CIP 105273 AF058286	99.63	15	1071
4	2013-03-01	FM11	Sea water	F11V	OL843300	Pseudomonas mandelii CIP 105273 AF058286	99.63	15	1070
1	2012-03-01	M15	Sea sediment	M15	OL843301	Pseudomonas mandelii CIP 105273 AF058286	99.49	15	971
1	2012-03-01	M19	Lake water	M19P2	OL843302	Pseudomonas mandelii CIP 105273 AF058286	99.72	15	1071
1	2012-03-01	M32	Ornitogenic soil	M32a	OL843303	Pseudomonas mandelii CIP 105273 AF058286	99.63	15	1071
5	2013-12-01	z10	Ornitogenic soil	Z10Va	OL843304	Pseudomonas moorei RW10 AM293566	98.29	16	1071
1	2012-03-01	M43	Lake water	M43P	OL843305	Janthinobacterium agaricidamnosum DSM 9628(T) HG322949	93.9	17	741
5	2013-12-01	z20	Freshwater	Z19Va	OL843306	Janthinobacterium lividum strain 0A400 MH929893	100	17	654
1	2012-03-01	M7	Lake sediment	M7VCHICARERE	OL843307	Janthinobacterium lividum DSM 1522(T Y08846	99.66	17	887
3	2012-01-01	E2	Sea water	E2Gra	OL843308	Janthinobacterium lividum DSM 1522(T) Y08846	99.88	17	850
3	2012-01-01	E27	Sea water	E27Ph	OL843309	Janthinobacterium lividum DSM 1522(T) Y08846	99.48	17	768
5	2013-12-01	z10	Ornitogenic soil	Z10PAa	OL843310	Janthinobacterium svalbardensis JA-1 DQ355146	99.71	17	1040
5	2013-12-01	z16	Freshwater	Z15Va	OL843311	Janthinobacterium svalbardensis JA-1 DQ355146	99.91	17	1070
4	2013-03-01	FM22	Freshwater	F22V	OL843312	Janthinobacterium svalbardensis JA-1 DQ355146	99.62	17	1068
2	2012-12-01	D22	Freshwater	D22Va	OL843313	Janthinobacterium svalbardensis JA-1 DQ355146	99.8	17	1001
2	2012-12-01	D25	Ornitogenic soil	D25Va	OL843314	Janthinobacterium svalbardensis JA-1 DQ355146	100	17	698
1	2012-03-01	M3	Ornitogenic soil	M3	OL843315	Janthinobacterium svalbardensis JA-1 DQ355146	99.91	17	1061
1	2012-03-01	M7	Lake sediment	M7chica	OL843316	Janthinobacterium svalbardensis JA-1 DQ355146	99.91	17	1071
1	2012-03-01	M11	Microbial mat	M11	OL843317	Janthinobacterium svalbardensis JA-1 DQ355146	99.44	17	1071
1	2012-03-01	M20	Lake water	M20P4	OL843318	Janthinobacterium svalbardensis JA-1 DQ355146	99.91	17	1061
1	2012-03-01	M20	Lake water	M20	OL843319	Janthinobacterium svalbardensis JA-1 DQ355146	99.91	17	1061
1	2012-03-01	M30	Freshwater	M30P2	OL843320	Janthinobacterium svalbardensis JA-1 DQ355146	99.81	17	1031
1	2012-03-01	M35	Ornitogenic soil	M35	OL843321	Janthinobacterium svalbardensis JA-1 DQ355146	99.81	17	1070
1	2012-03-01	M36	Ornitogenic soil	M36Mchica	OL843322	Janthinobacterium svalbardensis JA-1 DQ355146	99.8	17	1001
1	2012-03-01	M40	Ice	40VREAREPICADOREA	OL843323	Janthinobacterium svalbardensis JA-1 DQ355146	99.85	17	687
1	2012-03-01	M55	Lake water	M55	OL843324	Janthinobacterium svalbardensis JA-1 DQ355146	99.91	17	1070
3	2012-01-01	E4	Freshwater	E4PCA	OL843325	Janthinobacterium svalbardensis JA-1(T) DQ355146	99.86	17	1011
3	2012-01-01	E9	Ornitogenic soil	E9GR	OL843326	Janthinobacterium svalbardensis JA-1(T) DQ355146	100	17	1044
3	2012-01-01	E10	Freshwater	E10P1a	OL843327	Janthinobacterium svalbardensis JA-1 DQ355146	99.8	17	989
3	2012-01-01	E14	Ornitogenic soil	E14CH	OL843328	Janthinobacterium svalbardensis JA-1(T) DQ355146	99.63	17	1071
3	2012-01-01	E18	Ornitogenic soil	E18Ch	OL843329	Janthinobacterium svalbardensis JA-1 DQ355146	100	17	709
3	2012-01-01	E21	Sea water	E22GRa	OL843330	Janthinobacterium svalbardensis JA-1(T) DQ355146	99.81	17	1061
3	2012-01-01	E27	Sea water	E27a	OL843331	Janthinobacterium svalbardensis JA-1(T) DQ355146	99.63	17	1082
3	2012-01-01	E15	Lake water	E15P2	OL843332	Janthinobacterium svalbardensis PJMQ_s 61 PJMQ01000001	100	17	678
3	2012-01-01	E14	Ornitogenic soil	E14Pcaa	OL843333	Janthinobacterium svalbardensis JQNP_s RA13 JQNP01000001	100	17	821
5	2013-12-01	z21	Ornitogenic soil	Z21Pa	OL843334	Flavobacterium degerlachei DSM 15718 jgi 1107974	98.14	18	751
2	2012-12-01	D21	Sea water	D21Pa	OL843335	Flavobacterium degerlachei DSM 15718 jgi 1107974	97.85	18	1070
1	2012-03-01	M43	Lake water	43PRREARE	OL843336	Flavobacterium degerlachei DSM 15718 jgi 1107974	99.53	18	850
3	2012-01-01	E12	Penguin faeces	E12AmCh	OL843337	Flavobacterium degerlachei DSM 15718 jgi 1107974	99.02	18	1021
3	2012-01-01	E28	Ornitogenic soil	E28	OL843338	Flavobacterium degerlachei DSM 15718 jgi 1107974	99.11	18	1011
3	2012-01-01	E28	Ornitogenic soil	E28PCA	OL843339	Flavobacterium degerlachei DSM 15718(T) jgi 1107974	97.13	18	1032
2	2012-12-01	D7	Sea water	D7P	OL843340	Flavobacterium frigidarium A2i AF162266	98.5	19	1070
2	2012-12-01	D7	Sea water	D7VBa	OL843341	Flavobacterium frigidarium A2i AF162266	99.14	19	1046
5	2013-12-01	z21	Ornitogenic soil	Z21VBa	OL843342	Flavobacterium laiguense LB2P30(T) MF156857	97.67	20	1071
2	2012-12-01	D12	Ornitogenic soil	D12PA	OL843343	Flavobacterium chilense LMG 26360 LSYT01000001	98.11	21	1052
2	2012-12-01	D9	Ornitogenic soil	D9PB	OL843344	Flavobacterium chryseum CCM 8826(T) MH100900	97.28	21	609
3	2012-01-01	E3	Sea water	E3AM2CHa	OL843345	Flavobacterium chryseum CCM 8826(T) MH100900	98.02	21	1039
2	2012-12-01	D24	Sea water	D24VB1a	OL843346	Flavobacterium ovatum W201E(T) KY352658	100	22	1040
2	2012-12-01	D2	Ornitogenic soil	D2VA2a	OL843347	Flavobacterium psychroterrae CCM 8827(T) MH100901	97.72	23	770
1	2012-03-01	M1	Ice	M1*	OL843348	Yersinia intermedia ATCC 29909 AF366380	99.72	24	1059
1	2012-03-01	M48	Freshwater	48	OL843349	Yersinia intermedia ATCC 29909 AF366380	100	24	816
1	2012-03-01	M58	Lake water	M58Col3a	OL843350	Yersinia intermedia ATCC 29909 AF366380	99.7	24	1016
2	2012-12-01	D15	Penguin faeces	D15Va	OL843351	Psychrobacter urativorans DSM 14009 AJ609555	100	25	1060
3	2012-01-01	E3	Sea water	E3BcoGr	OL843352	Psychrobacter urativorans DSM 14009 AJ609555	99.78	25	450
4	2013-03-01	FM1	Penguin faeces	F1PBa	OL843353	Psychrobacter glacincola DSM 12194 AJ312213	99.81	26	1069
3	2012-01-01	E19	Penguin faeces	E19VCa	OL843354	Psychrobacter fozii NF23 AJ430827	99.8	27	509
3	2012-01-01	E15	Lake water	E15PCAa	OL843355	Cryobacterium psychrotolerans CGMCC 1 5382(T) jgi 1076200	98.58	28	1060
2	2012-12-01	D9	Ornitogenic soil	D9PBrepa	OL843356	Cryobacterium soli GCJ02(T) CP030033	99.67	29	601
2	2012-12-01	D13	Freshwater	D13FAa	OL843357	Iodobacter ciconiae H11R3(T) CP034433	98.96	30	866
4	2013-03-01	FM19	Lake water	F19VA	OL843358	Iodobacter fluviatilis ATCC 33051 M22511	98.61	30	950
2	2012-12-01	D9	Ornitogenic soil	D9PAa	OL843359	Kaistella antarctica LMG 24720(T) JPEP01000002	98.92	31	1019
4	2013-03-01	FM3	Penguin faeces	F3Va	OL843360	Kaistella yonginensis HMD1043(T) GQ259742	97.42	31	970
5	2013-12-01	z8	Ornitogenic soil	Z8Va	OL843361	Carnobacterium funditum DSM 5970 JQLL01000001	99.16	32	715
