# Supplementary material for: Ubiquity and Diversity of Cold Adapted Denitrifying Bacteria Isolated From Diverse Antarctic Ecosystems
Source: Front Microbiol. 2022 Jul 18;13:827228. doi: 10.3389/fmicb.2022.827228 (PMC9339992; doi:10.3389/fmicb.2022.827228)
Supplement: Supplementary file 3 [file Table_3.XLSX]

## Sheet: Hoja1
	Cluster	Average sequence similarity (%)
	Cluster 1	99.9122
	Cluster 2	100
	Cluster 3	99.8932
	Cluster 4	99.8433
	Cluster 5	NAa
	Cluster 6	100
	Cluster 7	99.9228
	Cluster 8	99.8906
	Cluster 9	99.79
	Cluster 10	NAa
	Cluster 11	99.8887
	Cluster 12	100
	Cluster 13	99.9857
	Cluster 14	99.8043
	Cluster 15	99.9593
	Cluster 16	NAa
	Cluster 17	99.8665
	Cluster 18	98.5248
	Cluster 19	99.8972
	Cluster 20	NAa
	Cluster 21	100
	Cluster 22	NAa
	Cluster 23	NAa
	Cluster 24	99.7449
	Cluster 25	NAa
	Cluster 26	NAa
	Cluster 27	NAa
	Cluster 28	NAa
	Cluster 29	NAa
	Cluster 30	99.8818
	Cluster 31	97.6264
	Cluster 32	NAa
	aNA: Not applicable, only one isolate in the cluster
