# Supplementary material for: Ubiquity and Diversity of Cold Adapted Denitrifying Bacteria Isolated From Diverse Antarctic Ecosystems
Source: Front Microbiol. 2022 Jul 18;13:827228. doi: 10.3389/fmicb.2022.827228 (PMC9339992; doi:10.3389/fmicb.2022.827228)
Supplement: Supplementary file 4 [file Table_4.XLSX]

## Sheet: Pseudomonas
	D12VA	D6FB1	D6P	E1	E14GR	E15P1	E16	E18Gr	E24	E25CH	E26CH	E26GR	E28GR	E2CH	E2CH2	E7MED	F11V	F15	F15P	F17P	F17VA	F17VB	F18V	F19VB	F21V	F22Vrepetida	F8V	M10P	M13	M15VCol2	M16	M17P	M18	M18P1	M18P2	M19P	M19P2	M19P2repetido	M1P	M20P2	M20P2repetida	M20VCol1	M21P1	M23P	M23P1grande	M24P1	M24P2	M25grande	M26P1
D12VA
D6FB1	97.1154
D6P	97.0085	99.8933
E1	99.8932	97.1154	97.0085
E14GR	99.2521	97.4359	97.3291	99.1453
E15P1	98.8248	97.9701	97.8632	98.8248	99.1453
E16	98.2906	97.7564	97.6496	98.3974	97.7564	97.8632
E18Gr	99.2521	97.4359	97.3291	99.1453	100	99.1453	97.7564
E24	98.0769	98.2906	98.1838	98.1838	98.3974	98.2906	98.8248	98.3974
E25CH	97.9701	97.9701	97.8632	97.9701	97.4359	98.2906	99.2521	97.4359	98.7179
E26CH	97.1154	99.5731	99.6798	97.0085	97.4359	97.5427	97.6496	97.4359	98.1838	97.5427
E26GR	97.1154	99.5731	99.6798	97.0085	97.4359	97.5427	97.6496	97.4359	98.1838	97.5427	100
E28GR	97.0085	99.8933	100	97.0085	97.3291	97.8632	97.6496	97.3291	98.1838	97.8632	99.6798	99.6798
E2CH	98.2906	98.5043	98.3974	98.3974	98.6111	98.5043	98.8248	98.6111	99.7863	98.5043	98.3974	98.3974	98.3974
E2CH2	98.2906	98.5043	98.3974	98.3974	98.6111	98.5043	98.8248	98.6111	99.7863	98.5043	98.3974	98.3974	98.3974	100
E7MED	99.1453	97.5427	97.4359	99.0385	99.8932	99.2521	97.8632	99.8932	98.5043	97.5427	97.5427	97.5427	97.4359	98.7179	98.7179
F11V	97.0085	99.8933	100	97.0085	97.3291	97.8632	97.6496	97.3291	98.1838	97.8632	99.6798	99.6798	100	98.3974	98.3974	97.4359
F15	99.1453	97.4359	97.3291	99.2521	99.8932	99.1453	97.8632	99.8932	98.5043	97.4359	97.3291	97.3291	97.3291	98.7179	98.7179	99.7863	97.3291
F15P	96.9017	96.4744	96.3675	96.7949	96.3675	96.7949	98.0769	96.3675	97.5427	98.5043	96.5812	96.5812	96.3675	97.3291	97.3291	96.4744	96.3675	96.2607
F17P	98.1838	97.6496	97.5427	98.2906	97.6496	97.7564	99.8932	97.6496	98.7179	99.1453	97.5427	97.5427	97.5427	98.7179	98.7179	97.7564	97.5427	97.7564	97.9701
F17VA	97.0085	99.4664	99.5731	96.9017	97.3291	97.4359	97.5427	97.3291	98.0769	97.4359	99.8933	99.8933	99.5731	98.2906	98.2906	97.4359	99.5731	97.2222	96.4744	97.4359
F17VB	96.7914	99.5726	99.6795	96.7914	97.1123	97.6471	97.5401	97.1123	97.861	97.6471	99.359	99.359	99.6795	98.0749	98.0749	97.2193	99.6795	97.1123	96.1497	97.4332	99.2521
F18V	96.7949	99.5731	99.6798	96.7949	97.1154	97.6496	97.5427	97.1154	97.8632	97.6496	99.3597	99.3597	99.6798	98.0769	98.0769	97.2222	99.6798	97.1154	96.1538	97.4359	99.2529	100
F19VB	98.3974	97.7564	97.6496	98.5043	97.8632	97.9701	99.8932	97.8632	98.8248	99.2521	97.6496	97.6496	97.6496	98.8248	98.8248	97.9701	97.6496	97.9701	98.0769	99.7863	97.5427	97.5401	97.5427
F21V	99.1453	97.3291	97.2222	99.0385	99.8932	99.0385	97.6496	99.8932	98.2906	97.3291	97.3291	97.3291	97.2222	98.5043	98.5043	99.7863	97.2222	99.7863	96.2607	97.5427	97.2222	97.0053	97.0085	97.7564
F22Vrepetida	98.3974	97.7564	97.6496	98.5043	97.8632	97.9701	99.8932	97.8632	98.8248	99.2521	97.6496	97.6496	97.6496	98.8248	98.8248	97.9701	97.6496	97.9701	98.0769	99.7863	97.5427	97.5401	97.5427	100	97.7564
F8V	98.3974	98.2906	98.3974	98.2906	97.8632	97.9701	98.9316	97.8632	98.6111	98.8248	98.7179	98.7179	98.3974	98.8248	98.8248	97.9701	98.3974	97.7564	97.8632	98.8248	98.6111	98.0749	98.0769	98.9316	97.7564	98.9316
M10P	98.2906	97.7564	97.6496	98.3974	97.7564	97.8632	100	97.7564	98.8248	99.2521	97.6496	97.6496	97.6496	98.8248	98.8248	97.8632	97.6496	97.8632	98.0769	99.8932	97.5427	97.5401	97.5427	99.8932	97.6496	99.8932	98.9316
M13	97.1154	99.5731	99.6798	97.0085	97.4359	97.5427	97.6496	97.4359	98.1838	97.5427	100	100	99.6798	98.3974	98.3974	97.5427	99.6798	97.3291	96.5812	97.5427	99.8933	99.359	99.3597	97.6496	97.3291	97.6496	98.7179	97.6496
M15VCol2	99.1453	97.4359	97.3291	99.2521	99.8932	99.1453	97.8632	99.8932	98.5043	97.4359	97.3291	97.3291	97.3291	98.7179	98.7179	99.7863	97.3291	100	96.2607	97.7564	97.2222	97.1123	97.1154	97.9701	99.7863	97.9701	97.7564	97.8632	97.3291
M16	97.9701	98.1838	98.2906	97.9701	97.4359	98.2906	98.8248	97.4359	98.2906	99.2521	97.9701	97.9701	98.2906	98.5043	98.5043	97.5427	98.2906	97.4359	97.7564	98.7179	97.8632	98.3957	98.3974	98.8248	97.3291	98.8248	99.2521	98.8248	97.9701	97.4359
M17P	98.0769	98.2906	98.1838	98.1838	98.3974	98.2906	98.8248	98.3974	100	98.7179	98.1838	98.1838	98.1838	99.7863	99.7863	98.5043	98.1838	98.5043	97.5427	98.7179	98.0769	97.861	97.8632	98.8248	98.2906	98.8248	98.6111	98.8248	98.1838	98.5043	98.2906
M18	97.9701	97.8632	97.9701	97.9701	97.4359	98.0769	98.5043	97.4359	98.1838	98.9316	97.7564	97.7564	97.9701	98.3974	98.3974	97.5427	97.9701	97.4359	97.6496	98.3974	97.6496	98.2888	98.2906	98.5043	97.3291	98.5043	99.0385	98.5043	97.7564	97.4359	99.6795	98.1838
M18P1	99.2521	97.4359	97.3291	99.1453	100	99.1453	97.7564	100	98.3974	97.4359	97.4359	97.4359	97.3291	98.6111	98.6111	99.8932	97.3291	99.8932	96.3675	97.6496	97.3291	97.1123	97.1154	97.8632	99.8932	97.8632	97.8632	97.7564	97.4359	99.8932	97.4359	98.3974	97.4359
M18P2	99.2521	97.4359	97.3291	99.1453	100	99.1453	97.7564	100	98.3974	97.4359	97.4359	97.4359	97.3291	98.6111	98.6111	99.8932	97.3291	99.8932	96.3675	97.6496	97.3291	97.1123	97.1154	97.8632	99.8932	97.8632	97.8632	97.7564	97.4359	99.8932	97.4359	98.3974	97.4359	100
M19P	98.1838	97.8632	97.7564	98.0769	97.6496	97.7564	99.359	97.6496	98.8248	99.2521	97.8632	97.8632	97.7564	98.8248	98.8248	97.7564	97.7564	97.5427	98.3974	99.2521	97.7564	97.5401	97.5427	99.359	97.5427	99.359	99.1453	99.359	97.8632	97.5427	98.7179	98.8248	98.3974	97.6496	97.6496
M19P2	97.0085	99.8933	100	97.0085	97.3291	97.8632	97.6496	97.3291	98.1838	97.8632	99.6798	99.6798	100	98.3974	98.3974	97.4359	100	97.3291	96.3675	97.5427	99.5731	99.6795	99.6798	97.6496	97.2222	97.6496	98.3974	97.6496	99.6798	97.3291	98.2906	98.1838	97.9701	97.3291	97.3291	97.7564
M19P2repetido	98.1838	97.8632	97.7564	98.0769	97.6496	97.7564	99.359	97.6496	98.8248	99.2521	97.8632	97.8632	97.7564	98.8248	98.8248	97.7564	97.7564	97.5427	98.3974	99.2521	97.7564	97.5401	97.5427	99.359	97.5427	99.359	99.1453	99.359	97.8632	97.5427	98.7179	98.8248	98.3974	97.6496	97.6496	100	97.7564
M1P	97.9701	97.8632	97.9701	97.9701	97.4359	98.0769	98.5043	97.4359	98.1838	98.9316	97.7564	97.7564	97.9701	98.3974	98.3974	97.5427	97.9701	97.4359	97.6496	98.3974	97.6496	98.2888	98.2906	98.5043	97.3291	98.5043	99.0385	98.5043	97.7564	97.4359	99.6795	98.1838	100	97.4359	97.4359	98.3974	97.9701	98.3974
M20P2	97.1154	99.5731	99.6798	97.0085	97.4359	97.5427	97.6496	97.4359	98.1838	97.5427	100	100	99.6798	98.3974	98.3974	97.5427	99.6798	97.3291	96.5812	97.5427	99.8933	99.359	99.3597	97.6496	97.3291	97.6496	98.7179	97.6496	100	97.3291	97.9701	98.1838	97.7564	97.4359	97.4359	97.8632	99.6798	97.8632	97.7564
M20P2repetida	97.1154	99.5731	99.6798	97.0085	97.4359	97.5427	97.6496	97.4359	98.1838	97.5427	100	100	99.6798	98.3974	98.3974	97.5427	99.6798	97.3291	96.5812	97.5427	99.8933	99.359	99.3597	97.6496	97.3291	97.6496	98.7179	97.6496	100	97.3291	97.9701	98.1838	97.7564	97.4359	97.4359	97.8632	99.6798	97.8632	97.7564	100
M20VCol1	99.2521	97.4359	97.3291	99.1453	100	99.1453	97.7564	100	98.3974	97.4359	97.4359	97.4359	97.3291	98.6111	98.6111	99.8932	97.3291	99.8932	96.3675	97.6496	97.3291	97.1123	97.1154	97.8632	99.8932	97.8632	97.8632	97.7564	97.4359	99.8932	97.4359	98.3974	97.4359	100	100	97.6496	97.3291	97.6496	97.4359	97.4359	97.4359
M21P1	98.1838	97.8632	97.7564	98.0769	97.6496	97.7564	99.359	97.6496	98.8248	99.2521	97.8632	97.8632	97.7564	98.8248	98.8248	97.7564	97.7564	97.5427	98.3974	99.2521	97.7564	97.5401	97.5427	99.359	97.5427	99.359	99.1453	99.359	97.8632	97.5427	98.7179	98.8248	98.3974	97.6496	97.6496	100	97.7564	100	98.3974	97.8632	97.8632	97.6496
M23P	99.2521	97.4359	97.3291	99.1453	100	99.1453	97.7564	100	98.3974	97.4359	97.4359	97.4359	97.3291	98.6111	98.6111	99.8932	97.3291	99.8932	96.3675	97.6496	97.3291	97.1123	97.1154	97.8632	99.8932	97.8632	97.8632	97.7564	97.4359	99.8932	97.4359	98.3974	97.4359	100	100	97.6496	97.3291	97.6496	97.4359	97.4359	97.4359	100	97.6496
M23P1grande	96.688	99.2529	99.1462	96.688	97.0085	97.6496	97.1154	97.0085	97.8632	97.6496	98.9328	98.9328	99.1462	98.0769	98.0769	97.1154	99.1462	97.0085	96.3675	97.0085	98.826	98.8248	98.826	97.1154	96.9017	97.1154	97.6496	97.1154	98.9328	97.0085	97.8632	97.8632	97.9701	97.0085	97.0085	97.1154	99.1462	97.1154	97.9701	98.9328	98.9328	97.0085	97.1154	97.0085
M24P1	99.8932	97.1154	97.0085	100	99.1453	98.8248	98.3974	99.1453	98.1838	97.9701	97.0085	97.0085	97.0085	98.3974	98.3974	99.0385	97.0085	99.2521	96.7949	98.2906	96.9017	96.7914	96.7949	98.5043	99.0385	98.5043	98.2906	98.3974	97.0085	99.2521	97.9701	98.1838	97.9701	99.1453	99.1453	98.0769	97.0085	98.0769	97.9701	97.0085	97.0085	99.1453	98.0769	99.1453	96.688
M24P2	100	97.1154	97.0085	99.8932	99.2521	98.8248	98.2906	99.2521	98.0769	97.9701	97.1154	97.1154	97.0085	98.2906	98.2906	99.1453	97.0085	99.1453	96.9017	98.1838	97.0085	96.7914	96.7949	98.3974	99.1453	98.3974	98.3974	98.2906	97.1154	99.1453	97.9701	98.0769	97.9701	99.2521	99.2521	98.1838	97.0085	98.1838	97.9701	97.1154	97.1154	99.2521	98.1838	99.2521	96.688	99.8932
M25grande	97.1154	99.5731	99.6798	97.0085	97.4359	97.5427	97.6496	97.4359	98.1838	97.5427	100	100	99.6798	98.3974	98.3974	97.5427	99.6798	97.3291	96.5812	97.5427	99.8933	99.359	99.3597	97.6496	97.3291	97.6496	98.7179	97.6496	100	97.3291	97.9701	98.1838	97.7564	97.4359	97.4359	97.8632	99.6798	97.8632	97.7564	100	100	97.4359	97.8632	97.4359	98.9328	97.0085	97.1154
M26P1	99.1453	97.4359	97.3291	99.2521	99.8932	99.1453	97.8632	99.8932	98.5043	97.4359	97.3291	97.3291	97.3291	98.7179	98.7179	99.7863	97.3291	100	96.2607	97.7564	97.2222	97.1123	97.1154	97.9701	99.7863	97.9701	97.7564	97.8632	97.3291	100	97.4359	98.5043	97.4359	99.8932	99.8932	97.5427	97.3291	97.5427	97.4359	97.3291	97.3291	99.8932	97.5427	99.8932	97.0085	99.2521	99.1453	97.3291
M26P1_Rerere	99.1453	97.4359	97.3291	99.2521	99.8932	99.1453	97.8632	99.8932	98.5043	97.4359	97.3291	97.3291	97.3291	98.7179	98.7179	99.7863	97.3291	100	96.2607	97.7564	97.2222	97.1123	97.1154	97.9701	99.7863	97.9701	97.7564	97.8632	97.3291	100	97.4359	98.5043	97.4359	99.8932	99.8932	97.5427	97.3291	97.5427	97.4359	97.3291	97.3291	99.8932	97.5427	99.8932	97.0085	99.2521	99.1453	97.3291	100
M30P1	98.0769	98.2906	98.1838	98.1838	98.3974	98.2906	98.8248	98.3974	100	98.7179	98.1838	98.1838	98.1838	99.7863	99.7863	98.5043	98.1838	98.5043	97.5427	98.7179	98.0769	97.861	97.8632	98.8248	98.2906	98.8248	98.6111	98.8248	98.1838	98.5043	98.2906	100	98.1838	98.3974	98.3974	98.8248	98.1838	98.8248	98.1838	98.1838	98.1838	98.3974	98.8248	98.3974	97.8632	98.1838	98.0769	98.1838	98.5043
M31P1	98.0749	97.9679	97.861	98.0749	97.5401	98.1818	98.6096	97.5401	98.2888	99.0374	97.6471	97.6471	97.861	98.5027	98.5027	97.6471	97.861	97.5401	97.754	98.5027	97.5401	98.1818	98.1818	98.6096	97.4332	98.6096	98.9305	98.6096	97.6471	97.5401	99.5722	98.2888	99.893	97.5401	97.5401	98.5027	97.861	98.5027	99.893	97.6471	97.6471	97.5401	98.5027	97.5401	98.0749	98.0749	98.0749	97.6471	97.5401
M32	97.0085	99.8933	100	97.0085	97.3291	97.8632	97.6496	97.3291	98.1838	97.8632	99.6798	99.6798	100	98.3974	98.3974	97.4359	100	97.3291	96.3675	97.5427	99.5731	99.6795	99.6798	97.6496	97.2222	97.6496	98.3974	97.6496	99.6798	97.3291	98.2906	98.1838	97.9701	97.3291	97.3291	97.7564	100	97.7564	97.9701	99.6798	99.6798	97.3291	97.7564	97.3291	99.1462	97.0085	97.0085	99.6798	97.3291
M34	98.8248	97.7564	97.6496	98.8248	99.1453	99.7863	97.6496	99.1453	98.0769	98.0769	97.3291	97.3291	97.6496	98.2906	98.2906	99.0385	97.6496	99.1453	96.5812	97.5427	97.2222	97.4332	97.4359	97.7564	99.0385	97.7564	97.7564	97.6496	97.3291	99.1453	98.0769	98.0769	97.8632	99.1453	99.1453	97.5427	97.6496	97.5427	97.8632	97.3291	97.3291	99.1453	97.5427	99.1453	97.4359	98.8248	98.8248	97.3291	99.1453
M36P1	96.9017	99.2529	99.3597	96.7949	97.2222	97.3291	97.5427	97.2222	97.8632	97.3291	99.6798	99.6798	99.3597	98.0769	98.0769	97.3291	99.3597	97.1154	96.3675	97.4359	99.5731	99.6795	99.6798	97.5427	97.1154	97.5427	98.3974	97.5427	99.6798	97.1154	98.0769	97.8632	98.0769	97.2222	97.2222	97.6496	99.3597	97.6496	98.0769	99.6798	99.6798	97.2222	97.6496	97.2222	98.6126	96.7949	96.9017	99.6798	97.1154
M36P2rep	97.8632	97.8632	97.7564	97.8632	97.3291	98.1838	99.1453	97.3291	98.6111	99.8932	97.5427	97.5427	97.7564	98.3974	98.3974	97.4359	97.7564	97.3291	98.6111	99.0385	97.4359	97.5401	97.5427	99.1453	97.2222	99.1453	98.8248	99.1453	97.5427	97.3291	99.1453	98.6111	99.0385	97.3291	97.3291	99.1453	97.7564	99.1453	99.0385	97.5427	97.5427	97.3291	99.1453	97.3291	97.7564	97.8632	97.8632	97.5427	97.3291
M4	97.0085	99.8933	100	97.0085	97.3291	97.8632	97.6496	97.3291	98.1838	97.8632	99.6798	99.6798	100	98.3974	98.3974	97.4359	100	97.3291	96.3675	97.5427	99.5731	99.6795	99.6798	97.6496	97.2222	97.6496	98.3974	97.6496	99.6798	97.3291	98.2906	98.1838	97.9701	97.3291	97.3291	97.7564	100	97.7564	97.9701	99.6798	99.6798	97.3291	97.7564	97.3291	99.1462	97.0085	97.0085	99.6798	97.3291
M41P2	97.0085	99.8933	100	97.0085	97.3291	97.8632	97.6496	97.3291	98.1838	97.8632	99.6798	99.6798	100	98.3974	98.3974	97.4359	100	97.3291	96.3675	97.5427	99.5731	99.6795	99.6798	97.6496	97.2222	97.6496	98.3974	97.6496	99.6798	97.3291	98.2906	98.1838	97.9701	97.3291	97.3291	97.7564	100	97.7564	97.9701	99.6798	99.6798	97.3291	97.7564	97.3291	99.1462	97.0085	97.0085	99.6798	97.3291
M42P	97.6496	97.7564	97.8632	97.6496	97.1154	97.9701	98.3974	97.1154	97.8632	98.8248	97.6496	97.6496	97.8632	98.0769	98.0769	97.2222	97.8632	97.1154	97.5427	98.2906	97.5427	98.1818	98.1838	98.3974	97.0085	98.3974	98.9316	98.3974	97.6496	97.1154	99.5726	97.8632	99.6795	97.1154	97.1154	98.2906	97.8632	98.2906	99.6795	97.6496	97.6496	97.1154	98.2906	97.1154	97.6496	97.6496	97.6496	97.6496	97.1154
M44P2	98.1838	97.8632	97.7564	98.0769	97.6496	97.7564	99.359	97.6496	98.8248	99.2521	97.8632	97.8632	97.7564	98.8248	98.8248	97.7564	97.7564	97.5427	98.3974	99.2521	97.7564	97.5401	97.5427	99.359	97.5427	99.359	99.1453	99.359	97.8632	97.5427	98.7179	98.8248	98.3974	97.6496	97.6496	100	97.7564	100	98.3974	97.8632	97.8632	97.6496	100	97.6496	97.1154	98.0769	98.1838	97.8632	97.5427
M45P1COL1	97.1154	99.5731	99.6798	97.0085	97.4359	97.5427	97.6496	97.4359	98.1838	97.5427	100	100	99.6798	98.3974	98.3974	97.5427	99.6798	97.3291	96.5812	97.5427	99.8933	99.359	99.3597	97.6496	97.3291	97.6496	98.7179	97.6496	100	97.3291	97.9701	98.1838	97.7564	97.4359	97.4359	97.8632	99.6798	97.8632	97.7564	100	100	97.4359	97.8632	97.4359	98.9328	97.0085	97.1154	100	97.3291
M45P1Col2	97.1154	99.5731	99.6798	97.0085	97.4359	97.5427	97.6496	97.4359	98.1838	97.5427	100	100	99.6798	98.3974	98.3974	97.5427	99.6798	97.3291	96.5812	97.5427	99.8933	99.359	99.3597	97.6496	97.3291	97.6496	98.7179	97.6496	100	97.3291	97.9701	98.1838	97.7564	97.4359	97.4359	97.8632	99.6798	97.8632	97.7564	100	100	97.4359	97.8632	97.4359	98.9328	97.0085	97.1154	100	97.3291
M47	98.2906	97.7564	97.6496	98.3974	97.7564	97.8632	100	97.7564	98.8248	99.2521	97.6496	97.6496	97.6496	98.8248	98.8248	97.8632	97.6496	97.8632	98.0769	99.8932	97.5427	97.5401	97.5427	99.8932	97.6496	99.8932	98.9316	100	97.6496	97.8632	98.8248	98.8248	98.5043	97.7564	97.7564	99.359	97.6496	99.359	98.5043	97.6496	97.6496	97.7564	99.359	97.7564	97.1154	98.3974	98.2906	97.6496	97.8632
M47P1	97.9701	97.8632	97.7564	97.9701	97.4359	98.0769	98.5043	97.4359	98.1838	98.9316	97.5427	97.5427	97.7564	98.3974	98.3974	97.5427	97.7564	97.4359	97.6496	98.3974	97.4359	98.0749	98.0769	98.5043	97.3291	98.5043	98.8248	98.5043	97.5427	97.4359	99.4658	98.1838	99.7863	97.4359	97.4359	98.3974	97.7564	98.3974	99.7863	97.5427	97.5427	97.4359	98.3974	97.4359	97.9701	97.9701	97.9701	97.5427	97.4359
M47P2	99.2521	97.4359	97.3291	99.1453	100	99.1453	97.7564	100	98.3974	97.4359	97.4359	97.4359	97.3291	98.6111	98.6111	99.8932	97.3291	99.8932	96.3675	97.6496	97.3291	97.1123	97.1154	97.8632	99.8932	97.8632	97.8632	97.7564	97.4359	99.8932	97.4359	98.3974	97.4359	100	100	97.6496	97.3291	97.6496	97.4359	97.4359	97.4359	100	97.6496	100	97.0085	99.1453	99.2521	97.4359	99.8932
M4P1	97.1154	100	99.8933	97.1154	97.4359	97.9701	97.7564	97.4359	98.2906	97.9701	99.5731	99.5731	99.8933	98.5043	98.5043	97.5427	99.8933	97.4359	96.4744	97.6496	99.4664	99.5726	99.5731	97.7564	97.3291	97.7564	98.2906	97.7564	99.5731	97.4359	98.1838	98.2906	97.8632	97.4359	97.4359	97.8632	99.8933	97.8632	97.8632	99.5731	99.5731	97.4359	97.8632	97.4359	99.2529	97.1154	97.1154	99.5731	97.4359
M5	97.1154	100	99.8933	97.1154	97.4359	97.9701	97.7564	97.4359	98.2906	97.9701	99.5731	99.5731	99.8933	98.5043	98.5043	97.5427	99.8933	97.4359	96.4744	97.6496	99.4664	99.5726	99.5731	97.7564	97.3291	97.7564	98.2906	97.7564	99.5731	97.4359	98.1838	98.2906	97.8632	97.4359	97.4359	97.8632	99.8933	97.8632	97.8632	99.5731	99.5731	97.4359	97.8632	97.4359	99.2529	97.1154	97.1154	99.5731	97.4359
M50P1	98.0769	97.9701	97.8632	98.0769	97.5427	98.1838	98.6111	97.5427	98.2906	99.0385	97.6496	97.6496	97.8632	98.5043	98.5043	97.6496	97.8632	97.5427	97.7564	98.5043	97.5427	98.1818	98.1838	98.6111	97.4359	98.6111	98.9316	98.6111	97.6496	97.5427	99.5726	98.2906	99.8932	97.5427	97.5427	98.5043	97.8632	98.5043	99.8932	97.6496	97.6496	97.5427	98.5043	97.5427	98.0769	98.0769	98.0769	97.6496	97.5427
M51P1	99.1453	97.4359	97.3291	99.2521	99.8932	99.1453	97.8632	99.8932	98.5043	97.4359	97.3291	97.3291	97.3291	98.7179	98.7179	99.7863	97.3291	100	96.2607	97.7564	97.2222	97.1123	97.1154	97.9701	99.7863	97.9701	97.7564	97.8632	97.3291	100	97.4359	98.5043	97.4359	99.8932	99.8932	97.5427	97.3291	97.5427	97.4359	97.3291	97.3291	99.8932	97.5427	99.8932	97.0085	99.2521	99.1453	97.3291	100
M52	98.0769	97.9701	97.8632	98.0769	97.5427	98.1838	98.6111	97.5427	98.2906	99.0385	97.6496	97.6496	97.8632	98.5043	98.5043	97.6496	97.8632	97.5427	97.7564	98.5043	97.5427	98.1818	98.1838	98.6111	97.4359	98.6111	98.9316	98.6111	97.6496	97.5427	99.5726	98.2906	99.8932	97.5427	97.5427	98.5043	97.8632	98.5043	99.8932	97.6496	97.6496	97.5427	98.5043	97.5427	98.0769	98.0769	98.0769	97.6496	97.5427
M54P1	99.1453	97.4359	97.3291	99.2521	99.8932	99.1453	97.8632	99.8932	98.5043	97.4359	97.3291	97.3291	97.3291	98.7179	98.7179	99.7863	97.3291	100	96.2607	97.7564	97.2222	97.1123	97.1154	97.9701	99.7863	97.9701	97.7564	97.8632	97.3291	100	97.4359	98.5043	97.4359	99.8932	99.8932	97.5427	97.3291	97.5427	97.4359	97.3291	97.3291	99.8932	97.5427	99.8932	97.0085	99.2521	99.1453	97.3291	100
M56	97.0085	96.5812	96.4744	96.9017	96.4744	96.9017	98.3974	96.4744	97.6496	98.3974	96.688	96.688	96.4744	97.6496	97.6496	96.5812	96.4744	96.3675	99.4658	98.2906	96.5812	96.3636	96.3675	98.3974	96.3675	98.3974	97.9701	98.3974	96.688	96.3675	97.9701	97.6496	97.8632	96.4744	96.4744	98.7179	96.4744	98.7179	97.8632	96.688	96.688	96.4744	98.7179	96.4744	96.4744	96.9017	97.0085	96.688	96.3675
M56P	99.2521	97.4359	97.3291	99.1453	100	99.1453	97.7564	100	98.3974	97.4359	97.4359	97.4359	97.3291	98.6111	98.6111	99.8932	97.3291	99.8932	96.3675	97.6496	97.3291	97.1123	97.1154	97.8632	99.8932	97.8632	97.8632	97.7564	97.4359	99.8932	97.4359	98.3974	97.4359	100	100	97.6496	97.3291	97.6496	97.4359	97.4359	97.4359	100	97.6496	100	97.0085	99.1453	99.2521	97.4359	99.8932
M56P1	99.2521	97.4359	97.3291	99.1453	100	99.1453	97.7564	100	98.3974	97.4359	97.4359	97.4359	97.3291	98.6111	98.6111	99.8932	97.3291	99.8932	96.3675	97.6496	97.3291	97.1123	97.1154	97.8632	99.8932	97.8632	97.8632	97.7564	97.4359	99.8932	97.4359	98.3974	97.4359	100	100	97.6496	97.3291	97.6496	97.4359	97.4359	97.4359	100	97.6496	100	97.0085	99.1453	99.2521	97.4359	99.8932
M57P2	97.1154	99.5731	99.6798	97.0085	97.4359	97.5427	97.6496	97.4359	98.1838	97.5427	100	100	99.6798	98.3974	98.3974	97.5427	99.6798	97.3291	96.5812	97.5427	99.8933	99.359	99.3597	97.6496	97.3291	97.6496	98.7179	97.6496	100	97.3291	97.9701	98.1838	97.7564	97.4359	97.4359	97.8632	99.6798	97.8632	97.7564	100	100	97.4359	97.8632	97.4359	98.9328	97.0085	97.1154	100	97.3291
M58	97.1154	99.5731	99.6798	97.0085	97.4359	97.5427	97.6496	97.4359	98.1838	97.5427	100	100	99.6798	98.3974	98.3974	97.5427	99.6798	97.3291	96.5812	97.5427	99.8933	99.359	99.3597	97.6496	97.3291	97.6496	98.7179	97.6496	100	97.3291	97.9701	98.1838	97.7564	97.4359	97.4359	97.8632	99.6798	97.8632	97.7564	100	100	97.4359	97.8632	97.4359	98.9328	97.0085	97.1154	100	97.3291
M6	98.3974	97.7564	97.6496	98.5043	97.8632	97.9701	99.8932	97.8632	98.8248	99.2521	97.6496	97.6496	97.6496	98.8248	98.8248	97.9701	97.6496	97.9701	98.0769	99.7863	97.5427	97.5401	97.5427	100	97.7564	100	98.9316	99.8932	97.6496	97.9701	98.8248	98.8248	98.5043	97.8632	97.8632	99.359	97.6496	99.359	98.5043	97.6496	97.6496	97.8632	99.359	97.8632	97.1154	98.5043	98.3974	97.6496	97.9701
M7grande	96.688	99.2529	99.1462	96.688	97.0085	97.6496	97.1154	97.0085	97.8632	97.6496	98.9328	98.9328	99.1462	98.0769	98.0769	97.1154	99.1462	97.0085	96.3675	97.0085	98.826	98.8248	98.826	97.1154	96.9017	97.1154	97.6496	97.1154	98.9328	97.0085	97.8632	97.8632	97.9701	97.0085	97.0085	97.1154	99.1462	97.1154	97.9701	98.9328	98.9328	97.0085	97.1154	97.0085	100	96.688	96.688	98.9328	97.0085
M8	99.2521	97.4359	97.3291	99.1453	100	99.1453	97.7564	100	98.3974	97.4359	97.4359	97.4359	97.3291	98.6111	98.6111	99.8932	97.3291	99.8932	96.3675	97.6496	97.3291	97.1123	97.1154	97.8632	99.8932	97.8632	97.8632	97.7564	97.4359	99.8932	97.4359	98.3974	97.4359	100	100	97.6496	97.3291	97.6496	97.4359	97.4359	97.4359	100	97.6496	100	97.0085	99.1453	99.2521	97.4359	99.8932
M8P	98.0769	97.9701	97.8632	98.0769	97.5427	98.1838	98.6111	97.5427	98.2906	99.0385	97.6496	97.6496	97.8632	98.5043	98.5043	97.6496	97.8632	97.5427	97.7564	98.5043	97.5427	98.1818	98.1838	98.6111	97.4359	98.6111	98.9316	98.6111	97.6496	97.5427	99.5726	98.2906	99.8932	97.5427	97.5427	98.5043	97.8632	98.5043	99.8932	97.6496	97.6496	97.5427	98.5043	97.5427	98.0769	98.0769	98.0769	97.6496	97.5427
M9P	98.0769	97.9701	97.8632	98.0769	97.5427	98.1838	98.6111	97.5427	98.2906	99.0385	97.6496	97.6496	97.8632	98.5043	98.5043	97.6496	97.8632	97.5427	97.7564	98.5043	97.5427	98.1818	98.1838	98.6111	97.4359	98.6111	98.9316	98.6111	97.6496	97.5427	99.5726	98.2906	99.8932	97.5427	97.5427	98.5043	97.8632	98.5043	99.8932	97.6496	97.6496	97.5427	98.5043	97.5427	98.0769	98.0769	98.0769	97.6496	97.5427
Pseudomonas_ltis_JYLO01000038	96.9017	96.4744	96.3675	96.7949	96.3675	96.7949	98.0769	96.3675	97.5427	98.5043	96.5812	96.5812	96.3675	97.3291	97.3291	96.4744	96.3675	96.2607	100	97.9701	96.4744	96.1497	96.1538	98.0769	96.2607	98.0769	97.8632	98.0769	96.5812	96.2607	97.7564	97.5427	97.6496	96.3675	96.3675	98.3974	96.3675	98.3974	97.6496	96.5812	96.5812	96.3675	98.3974	96.3675	96.3675	96.7949	96.9017	96.5812	96.2607
Pseudomonas_arsenicoxydans_LT629705	98.3974	98.2906	98.3974	98.2906	97.8632	97.9701	98.9316	97.8632	98.6111	98.8248	98.7179	98.7179	98.3974	98.8248	98.8248	97.9701	98.3974	97.7564	97.8632	98.8248	98.6111	98.0749	98.0769	98.9316	97.7564	98.9316	100	98.9316	98.7179	97.7564	99.2521	98.6111	99.0385	97.8632	97.8632	99.1453	98.3974	99.1453	99.0385	98.7179	98.7179	97.8632	99.1453	97.8632	97.6496	98.2906	98.3974	98.7179	97.7564
Pseudomonas_avellanae_AKBS01001374	97.1154	98.9328	98.826	97.0085	97.4359	97.5427	97.0085	97.4359	97.5427	96.9017	99.1462	99.1462	98.826	97.7564	97.7564	97.5427	98.826	97.3291	95.9402	96.9017	99.0395	98.6111	98.6126	97.0085	97.3291	97.0085	97.8632	97.0085	99.1462	97.3291	97.1154	97.5427	97.0085	97.4359	97.4359	97.2222	98.826	97.2222	97.0085	99.1462	99.1462	97.4359	97.2222	97.4359	98.7193	97.0085	97.1154	99.1462	97.3291
Pseudomonas_bubulae_KX186949	100	97.2193	97.1123	100	99.2513	98.9305	98.3957	99.2513	98.1818	98.0749	97.1123	97.1123	97.1123	98.3957	98.3957	99.1444	97.1123	99.2513	96.8984	98.2888	97.0053	96.8951	96.8984	98.5027	99.1444	98.5027	98.3957	98.3957	97.1123	99.2513	98.0749	98.1818	98.0749	99.2513	99.2513	98.1818	97.1123	98.1818	98.0749	97.1123	97.1123	99.2513	98.1818	99.2513	96.7914	100	100	97.1123	99.2513
Pseudomonas_deceptionensis_JYKX01000012	98.8248	97.5427	97.4359	98.8248	99.5726	99.5726	97.4359	99.5726	98.0769	97.8632	97.1154	97.1154	97.4359	98.2906	98.2906	99.4658	97.4359	99.5726	96.3675	97.3291	97.0085	97.2193	97.2222	97.5427	99.4658	97.5427	97.5427	97.4359	97.1154	99.5726	97.8632	98.0769	97.8632	99.5726	99.5726	97.3291	97.4359	97.3291	97.8632	97.1154	97.1154	99.5726	97.3291	99.5726	97.4359	98.8248	98.8248	97.1154	99.5726
Pseudomonas_extremaustralis_AHIP01000073	98.3974	97.9701	97.8632	98.5043	97.8632	97.9701	99.7863	97.8632	99.0385	99.4658	97.8632	97.8632	97.8632	99.0385	99.0385	97.9701	97.8632	97.9701	98.2906	99.6795	97.7564	97.6471	97.6496	99.7863	97.7564	99.7863	99.1453	99.7863	97.8632	97.9701	98.9316	99.0385	98.6111	97.8632	97.8632	99.5726	97.8632	99.5726	98.6111	97.8632	97.8632	97.8632	99.5726	97.8632	97.3291	98.5043	98.3974	97.8632	97.9701
Pseudomonas_fluorescens_LHVP01000014	97.8632	97.8632	97.7564	97.8632	97.3291	98.1838	99.1453	97.3291	98.6111	99.8932	97.4359	97.4359	97.7564	98.3974	98.3974	97.4359	97.7564	97.3291	98.3974	99.0385	97.3291	97.5401	97.5427	99.1453	97.2222	99.1453	98.7179	99.1453	97.4359	97.3291	99.1453	98.6111	98.8248	97.3291	97.3291	99.1453	97.7564	99.1453	98.8248	97.4359	97.4359	97.3291	99.1453	97.3291	97.5427	97.8632	97.8632	97.4359	97.3291
Pseudomonas_fluorescens_NCIMB_11764_CP010945	97.9701	97.9701	98.0769	97.9701	97.4359	98.0769	98.6111	97.4359	98.2906	99.0385	97.8632	97.8632	98.0769	98.5043	98.5043	97.5427	98.0769	97.4359	97.7564	98.5043	97.7564	98.1818	98.1838	98.6111	97.3291	98.6111	99.1453	98.6111	97.8632	97.4359	99.7863	98.2906	99.8932	97.4359	97.4359	98.5043	98.0769	98.5043	99.8932	97.8632	97.8632	97.4359	98.5043	97.4359	98.0769	97.9701	97.9701	97.8632	97.4359
Pseudomonas_fluorescens_PS858_CABVIR010000015	97.9701	97.9701	98.0769	97.9701	97.4359	98.0769	98.6111	97.4359	98.2906	99.0385	97.8632	97.8632	98.0769	98.5043	98.5043	97.5427	98.0769	97.4359	97.7564	98.5043	97.7564	98.1818	98.1838	98.6111	97.3291	98.6111	99.1453	98.6111	97.8632	97.4359	99.7863	98.2906	99.8932	97.4359	97.4359	98.5043	98.0769	98.5043	99.8932	97.8632	97.8632	97.4359	98.5043	97.4359	98.0769	97.9701	97.9701	97.8632	97.4359
Pseudomonas_fragi_strain_P121_CP013861	98.9316	97.8632	97.7564	98.9316	99.2521	99.8932	97.7564	99.2521	98.1838	98.1838	97.4359	97.4359	97.7564	98.3974	98.3974	99.1453	97.7564	99.2521	96.688	97.6496	97.3291	97.5401	97.5427	97.8632	99.1453	97.8632	97.8632	97.7564	97.4359	99.2521	98.1838	98.1838	97.9701	99.2521	99.2521	97.6496	97.7564	97.6496	97.9701	97.4359	97.4359	99.2521	97.6496	99.2521	97.5427	98.9316	98.9316	97.4359	99.2521
Pseudomonas_frederiksbergensis_AJ249382	96.7949	99.5731	99.6798	96.7949	97.1154	97.6496	97.5427	97.1154	97.8632	97.6496	99.3597	99.3597	99.6798	98.0769	98.0769	97.2222	99.6798	97.1154	96.1538	97.4359	99.2529	100	100	97.5427	97.0085	97.5427	98.0769	97.5427	99.3597	97.1154	98.3974	97.8632	98.2906	97.1154	97.1154	97.5427	99.6798	97.5427	98.2906	99.3597	99.3597	97.1154	97.5427	97.1154	98.826	96.7949	96.7949	99.3597	97.1154
Pseudomonas_gessardii_MNPU01000117	97.0085	96.5812	96.4744	96.9017	96.4744	96.9017	98.3974	96.4744	97.6496	98.3974	96.688	96.688	96.4744	97.6496	97.6496	96.5812	96.4744	96.3675	99.4658	98.2906	96.5812	96.3636	96.3675	98.3974	96.3675	98.3974	97.9701	98.3974	96.688	96.3675	97.9701	97.6496	97.8632	96.4744	96.4744	98.7179	96.4744	98.7179	97.8632	96.688	96.688	96.4744	98.7179	96.4744	96.4744	96.9017	97.0085	96.688	96.3675
Pseudomonas_mandelii_BDAF01000092	97.1154	99.5731	99.6798	97.0085	97.4359	97.5427	97.6496	97.4359	98.1838	97.5427	100	100	99.6798	98.3974	98.3974	97.5427	99.6798	97.3291	96.5812	97.5427	99.8933	99.359	99.3597	97.6496	97.3291	97.6496	98.7179	97.6496	100	97.3291	97.9701	98.1838	97.7564	97.4359	97.4359	97.8632	99.6798	97.8632	97.7564	100	100	97.4359	97.8632	97.4359	98.9328	97.0085	97.1154	100	97.3291
Pseudomonas_moorei_AM293566	96.7603	96.9795	97.0874	96.6523	96.5443	96.9762	97.3002	96.5443	97.3002	97.5162	97.3031	97.3031	97.0874	97.5162	97.5162	96.6523	97.0874	96.4363	97.7322	97.1922	97.1953	96.7603	96.7638	97.3002	96.4363	97.3002	97.9482	97.3002	97.3031	96.4363	97.7322	97.3002	97.6242	96.5443	96.5443	97.5162	97.0874	97.5162	97.6242	97.3031	97.3031	96.5443	97.5162	96.5443	96.8716	96.6523	96.7603	97.3031	96.4363
Pseudomonas_sp._11K1_CP035088	97.8632	98.0769	98.1838	97.7564	98.1838	97.9701	98.2906	98.1838	99.0385	97.9701	98.2906	98.2906	98.1838	99.2521	99.2521	98.2906	98.1838	98.0769	97.1154	98.1838	98.1838	98.5027	98.5043	98.2906	98.0769	98.2906	98.7179	98.2906	98.2906	98.0769	98.7179	99.0385	98.8248	98.1838	98.1838	98.3974	98.1838	98.3974	98.8248	98.2906	98.2906	98.1838	98.3974	98.1838	97.6496	97.7564	97.8632	98.2906	98.0769
Pseudomonas_sp._31-12_CP029482	97.0085	99.8933	100	97.0085	97.3291	97.8632	97.6496	97.3291	98.1838	97.8632	99.6798	99.6798	100	98.3974	98.3974	97.4359	100	97.3291	96.3675	97.5427	99.5731	99.6795	99.6798	97.6496	97.2222	97.6496	98.3974	97.6496	99.6798	97.3291	98.2906	98.1838	97.9701	97.3291	97.3291	97.7564	100	97.7564	97.9701	99.6798	99.6798	97.3291	97.7564	97.3291	99.1462	97.0085	97.0085	99.6798	97.3291
Pseudomonas_sp.M7_CP024866	97.0085	99.8933	100	97.0085	97.3291	97.8632	97.6496	97.3291	98.1838	97.8632	99.6798	99.6798	100	98.3974	98.3974	97.4359	100	97.3291	96.3675	97.5427	99.5731	99.6795	99.6798	97.6496	97.2222	97.6496	98.3974	97.6496	99.6798	97.3291	98.2906	98.1838	97.9701	97.3291	97.3291	97.7564	100	97.7564	97.9701	99.6798	99.6798	97.3291	97.7564	97.3291	99.1462	97.0085	97.0085	99.6798	97.3291
Pseudomonas_sp._In5_LIRD01000005	97.0085	99.8933	100	97.0085	97.3291	97.8632	97.6496	97.3291	98.1838	97.8632	99.6798	99.6798	100	98.3974	98.3974	97.4359	100	97.3291	96.3675	97.5427	99.5731	99.6795	99.6798	97.6496	97.2222	97.6496	98.3974	97.6496	99.6798	97.3291	98.2906	98.1838	97.9701	97.3291	97.3291	97.7564	100	97.7564	97.9701	99.6798	99.6798	97.3291	97.7564	97.3291	99.1462	97.0085	97.0085	99.6798	97.3291
Pseudomonas_sp._S5D5_PTEO01000001	98.1838	97.8632	97.7564	98.0769	97.6496	97.7564	99.359	97.6496	98.8248	99.2521	97.8632	97.8632	97.7564	98.8248	98.8248	97.7564	97.7564	97.5427	98.3974	99.2521	97.7564	97.5401	97.5427	99.359	97.5427	99.359	99.1453	99.359	97.8632	97.5427	98.7179	98.8248	98.3974	97.6496	97.6496	100	97.7564	100	98.3974	97.8632	97.8632	97.6496	100	97.6496	97.1154	98.0769	98.1838	97.8632	97.5427
Z10V	97.1154	96.2607	96.1538	97.0085	96.9017	97.3291	96.5812	96.9017	96.5812	96.688	96.3675	96.3675	96.1538	96.7949	96.7949	97.0085	96.1538	96.7949	96.4744	96.4744	96.2607	95.9358	95.9402	96.688	96.7949	96.688	96.9017	96.5812	96.3675	96.7949	96.688	96.5812	96.688	96.9017	96.9017	96.5812	96.1538	96.5812	96.688	96.3675	96.3675	96.9017	96.5812	96.9017	96.1538	97.0085	97.1154	96.3675	96.7949
Z11V2	97.0085	99.8933	100	97.0085	97.3291	97.8632	97.6496	97.3291	98.1838	97.8632	99.6798	99.6798	100	98.3974	98.3974	97.4359	100	97.3291	96.3675	97.5427	99.5731	99.6795	99.6798	97.6496	97.2222	97.6496	98.3974	97.6496	99.6798	97.3291	98.2906	98.1838	97.9701	97.3291	97.3291	97.7564	100	97.7564	97.9701	99.6798	99.6798	97.3291	97.7564	97.3291	99.1462	97.0085	97.0085	99.6798	97.3291
Z15PA	97.0085	99.8933	100	97.0085	97.3291	97.8632	97.6496	97.3291	98.1838	97.8632	99.6798	99.6798	100	98.3974	98.3974	97.4359	100	97.3291	96.3675	97.5427	99.5731	99.6795	99.6798	97.6496	97.2222	97.6496	98.3974	97.6496	99.6798	97.3291	98.2906	98.1838	97.9701	97.3291	97.3291	97.7564	100	97.7564	97.9701	99.6798	99.6798	97.3291	97.7564	97.3291	99.1462	97.0085	97.0085	99.6798	97.3291
Z16V	97.0085	96.5812	96.4744	96.9017	96.4744	96.9017	98.3974	96.4744	97.6496	98.3974	96.688	96.688	96.4744	97.6496	97.6496	96.5812	96.4744	96.3675	99.4658	98.2906	96.5812	96.3636	96.3675	98.3974	96.3675	98.3974	97.9701	98.3974	96.688	96.3675	97.9701	97.6496	97.8632	96.4744	96.4744	98.7179	96.4744	98.7179	97.8632	96.688	96.688	96.4744	98.7179	96.4744	96.4744	96.9017	97.0085	96.688	96.3675
Z17V	97.0085	99.8933	100	97.0085	97.3291	97.8632	97.6496	97.3291	98.1838	97.8632	99.6798	99.6798	100	98.3974	98.3974	97.4359	100	97.3291	96.3675	97.5427	99.5731	99.6795	99.6798	97.6496	97.2222	97.6496	98.3974	97.6496	99.6798	97.3291	98.2906	98.1838	97.9701	97.3291	97.3291	97.7564	100	97.7564	97.9701	99.6798	99.6798	97.3291	97.7564	97.3291	99.1462	97.0085	97.0085	99.6798	97.3291
Z1V	96.7949	99.5731	99.6798	96.7949	97.1154	97.6496	97.5427	97.1154	97.8632	97.6496	99.3597	99.3597	99.6798	98.0769	98.0769	97.2222	99.6798	97.1154	96.1538	97.4359	99.2529	100	100	97.5427	97.0085	97.5427	98.0769	97.5427	99.3597	97.1154	98.3974	97.8632	98.2906	97.1154	97.1154	97.5427	99.6798	97.5427	98.2906	99.3597	99.3597	97.1154	97.5427	97.1154	98.826	96.7949	96.7949	99.3597	97.1154
Z22V	97.0085	99.8933	100	97.0085	97.3291	97.8632	97.6496	97.3291	98.1838	97.8632	99.6798	99.6798	100	98.3974	98.3974	97.4359	100	97.3291	96.3675	97.5427	99.5731	99.6795	99.6798	97.6496	97.2222	97.6496	98.3974	97.6496	99.6798	97.3291	98.2906	98.1838	97.9701	97.3291	97.3291	97.7564	100	97.7564	97.9701	99.6798	99.6798	97.3291	97.7564	97.3291	99.1462	97.0085	97.0085	99.6798	97.3291
Z5VA	97.0085	99.8933	100	97.0085	97.3291	97.8632	97.6496	97.3291	98.1838	97.8632	99.6798	99.6798	100	98.3974	98.3974	97.4359	100	97.3291	96.3675	97.5427	99.5731	99.6795	99.6798	97.6496	97.2222	97.6496	98.3974	97.6496	99.6798	97.3291	98.2906	98.1838	97.9701	97.3291	97.3291	97.7564	100	97.7564	97.9701	99.6798	99.6798	97.3291	97.7564	97.3291	99.1462	97.0085	97.0085	99.6798	97.3291
Z5VB	97.0085	99.8933	100	97.0085	97.3291	97.8632	97.6496	97.3291	98.1838	97.8632	99.6798	99.6798	100	98.3974	98.3974	97.4359	100	97.3291	96.3675	97.5427	99.5731	99.6795	99.6798	97.6496	97.2222	97.6496	98.3974	97.6496	99.6798	97.3291	98.2906	98.1838	97.9701	97.3291	97.3291	97.7564	100	97.7564	97.9701	99.6798	99.6798	97.3291	97.7564	97.3291	99.1462	97.0085	97.0085	99.6798	97.3291
[truncated: 60 more columns]

## Sheet: Cluster 1
	E16	F17P	F19VB	F22Vrepetida	M10P	M47	M6
E16
F17P	99.8932
F19VB	99.8932	99.7863
F22Vrepetida	99.8932	99.7863	100
M10P	100	99.8932	99.8932	99.8932
M47	100	99.8932	99.8932	99.8932	100
M6	99.8932	99.7863	100	100	99.8932	99.8932

## Sheet: Cluster 2
Cluster 2	M19P	M19P2repetido	M21P1	M44P2
M19P
M19P2repetido	100
M21P1	100	100
M44P2	100	100	100

## Sheet: Cluster 3
Cluster 3	E25CH	M36P2rep
E25CH
M36P2rep	99.8932

## Sheet: Cluster 4
Cluster 4	M16	M1P	M18	M31P1	M47P1	M42P	M52	M50P1	M8P
M16
M1P	99.6795
M18	99.6795	100
M31P1	99.5722	99.893	99.893
M47P1	99.4658	99.7863	99.7863	99.893
M42P	99.5726	99.6795	99.6795	99.5722	99.4658
M52	99.5726	99.8932	99.8932	100	99.8932	99.5726
M50P1	99.5726	99.8932	99.8932	100	99.8932	99.5726	100
M8P	99.5726	99.8932	99.8932	100	99.8932	99.5726	100	100
M9P	99.5726	99.8932	99.8932	100	99.8932	99.5726	100	100	100

## Sheet: Cluster 6
Cluster 5	M56	Z16V
M56
Z16V	100

## Sheet: Cluster 7
Cluster 7	D12VA	E1	M24P1	M24P2
D12VA
E1	99.8932
M24P1	99.8932	100
M24P2	100	99.8932	99.8932

## Sheet: Cluster 8
Cluster 8	D12VA	E14GR	E7MED	F15	F21V	E18Gr	M15VCol2	M18P1	M18P2	M20VCol1	M23P	M26P1	M26P1_Rerere	M8	M51P1	M47P2	M56P1	M56P	M54P1
D12VA
E14GR	99.2521
E7MED	99.1453	99.8932
F15	99.1453	99.8932	99.7863
F21V	99.1453	99.8932	99.7863	99.7863
E18Gr	99.2521	100	99.8932	99.8932	99.8932
M15VCol2	99.1453	99.8932	99.7863	100	99.7863	99.8932
M18P1	99.2521	100	99.8932	99.8932	99.8932	100	99.8932
M18P2	99.2521	100	99.8932	99.8932	99.8932	100	99.8932	100
M20VCol1	99.2521	100	99.8932	99.8932	99.8932	100	99.8932	100	100
M23P	99.2521	100	99.8932	99.8932	99.8932	100	99.8932	100	100	100
M26P1	99.1453	99.8932	99.7863	100	99.7863	99.8932	100	99.8932	99.8932	99.8932	99.8932
M26P1_Rerere	99.1453	99.8932	99.7863	100	99.7863	99.8932	100	99.8932	99.8932	99.8932	99.8932	100
M8	99.2521	100	99.8932	99.8932	99.8932	100	99.8932	100	100	100	100	99.8932	99.8932
M51P1	99.1453	99.8932	99.7863	100	99.7863	99.8932	100	99.8932	99.8932	99.8932	99.8932	100	100	99.8932
M47P2	99.2521	100	99.8932	99.8932	99.8932	100	99.8932	100	100	100	100	99.8932	99.8932	100	99.8932
M56P1	99.2521	100	99.8932	99.8932	99.8932	100	99.8932	100	100	100	100	99.8932	99.8932	100	99.8932	100
M56P	99.2521	100	99.8932	99.8932	99.8932	100	99.8932	100	100	100	100	99.8932	99.8932	100	99.8932	100	100
M54P1	99.1453	99.8932	99.7863	100	99.7863	99.8932	100	99.8932	99.8932	99.8932	99.8932	100	100	99.8932	100	99.8932	99.8932	99.8932

## Sheet: Cluster 9
	E15P1	M34
E15P1
M34	99.79

## Sheet: Cluster 11
Cluster 11	E2CH	E24	E2CH2	M17P	M30P1
E2CH
E24	99.7863
E2CH2	100	99.7863
M17P	99.7863	100	99.7863
M30P1	99.7863	100	99.7863	100

[truncated: 16 more sheets: Cluster 12, Cluster 13, Cluster 14, CLuster 15, Janthinobacterium, Cluster 17, Flavobacterium, Cluster 18, Cluster 19, Cluster 21, Psychrobacter, Cryobacterium, Carnobacterium, Yersinia, Kaistella, Iodobacter]
